# Supplementary material for: Computational investigation of hysteresis and phase equilibria of n-alkanes in a metal-organic framework with both micropores and mesopores
Source: Commun Chem. 2023 May 8;6:90. doi: 10.1038/s42004-023-00889-3 (PMC10167368; doi:10.1038/s42004-023-00889-3)
Supplement: Supplementary file 4 — Supplementary Data 1 [file 42004_2023_889_MOESM4_ESM.zip]

Archive with 24 entries (22 files):
- Python-Code/__pycache__/
- Python-Code/__pycache__/plot_Gibbs.cpython-39.pyc
- Python-Code/__pycache__/plot_VLE.cpython-39.pyc
- Python-Code/__pycache__/read_data.cpython-39.pyc
- Python-Code/0.5/
- Python-Code/0.5/0.5_data.csv
- Python-Code/0.5/Adsorption.csv
- Python-Code/0.5/Adsorption-Host-Guest.csv
- Python-Code/0.5/Adsorption-Host-Guest.xlsx
- Python-Code/0.5/Desorption.csv
- Python-Code/0.5/file_5R.txt
- Python-Code/0.5/plot_Gibbs.py
- Python-Code/0.5/plot_isotherm-VLE.py
- Python-Code/0.5/VLE_data.csv
- Python-Code/0.5/Widom_data.csv
- Python-Code/0.5-Gibbs-real.png
- Python-Code/0.5-MDW-Isotherm-Error.png
- Python-Code/Coexistence_summary.csv
- Python-Code/main.py
- Python-Code/plot_Gibbs.py
- Python-Code/plot_VLE.py
- Python-Code/read_data.py
- Python-Code/VLE_ethane_bulk_notail.csv
- Python-Code/VLE-Binodal.png
