# Supplementary material for: Computational investigation of hysteresis and phase equilibria of n-alkanes in a metal-organic framework with both micropores and mesopores
Source: Commun Chem. 2023 May 8;6:90. doi: 10.1038/s42004-023-00889-3 (PMC10167368; doi:10.1038/s42004-023-00889-3)
Supplement: Supplementary file 4 — Supplementary Data 1 [file 42004_2023_889_MOESM4_ESM.zip › Python-Code/0.5/Adsorption.csv]

Pressure	Fugacity	ADS-Loading	ADS-uncertainty
2000.0	2000.0	6.4738434525	0.2684332246
5000.0	5000.0	388.7672856183	2.8984879073
2500.0	2500.0	8.5843270651	0.6654454502
7000.0	7000.0	392.3908963472	3.3487213836
800.0	800.0	2.2608398267	0.0980985487
2200.0	2200.0	7.23133754	0.3433779314
3000.0	3000.0	10.9346275407	0.9226637931
4400.0	4400.0	21.2287912769	3.3026847446
5400.0	5400.0	389.7291931771	3.7745177116
1200.0	1200.0	3.4793570554	0.1619737122
300.0	300.0	0.7691365231	0.0490215787
2600.0	2600.0	8.8567773725	0.544845341
1800.0	1800.0	5.6540255458	0.3233021592
5600.0	5600.0	390.8780289134	5.7406386565
4000.0	4000.0	17.272094358	1.3810935224
5500.0	5500.0	390.7290143926	1.907706253
4600.0	4600.0	387.4597838253	2.0492700273
3600.0	3600.0	14.6098285423	1.0059794892
3800.0	3800.0	16.0300758557	1.4245304376
2400.0	2400.0	8.1403996936	0.4667567544
10.0	10.0	0.0257518559	0.0027372947
500.0	500.0	1.367877993	0.0674963823
6500.0	6500.0	392.2366448944	4.7093163983
4800.0	4800.0	389.2518100332	4.1592010465
1600.0	1600.0	4.8379730364	0.1535523786
1000.0	1000.0	2.9179665967	0.2029827255
1500.0	1500.0	4.5771651647	0.1725771318
3200.0	3200.0	12.0651123747	0.4953706734
8000.0	8000.0	392.692863908	6.9125937598
4200.0	4200.0	19.6475407636	1.5359010178
2800.0	2800.0	10.0705337539	0.8146606456
3500.0	3500.0	13.6781740042	0.7473925228
1400.0	1400.0	4.2561542147	0.1705678181
1.0	1.0	0.0025968258	0.001283905
5800.0	5800.0	390.3389711566	5.6528216571
3400.0	3400.0	13.721930519	1.3943490486
5200.0	5200.0	387.3726603195	3.03305927
6000.0	6000.0	391.4505857231	4.6319016487
100.0	100.0	0.2731427943	0.0314281492
4500.0	4500.0	355.5181772118	121.0220123954
