# Supplementary material for: Computational investigation of hysteresis and phase equilibria of n-alkanes in a metal-organic framework with both micropores and mesopores
Source: Commun Chem. 2023 May 8;6:90. doi: 10.1038/s42004-023-00889-3 (PMC10167368; doi:10.1038/s42004-023-00889-3)
Supplement: Supplementary file 4 — Supplementary Data 1 [file 42004_2023_889_MOESM4_ESM.zip › Python-Code/0.5/Adsorption-Host-Guest.csv]

Pressure	Fugacity	ADS-Loading	ADS-uncertainty	Qst	Qst-uncertainty	Guest-Guest	Host-Guest
2000.0	2000.0	6.4738434525	0.2684332246	13.30787	0.244876	-285.155925	-6861.042482
5000.0	5000.0	388.7672856183	2.8984879073	29.86465	3.077918	-465219.145160	-131310.275427
2500.0	2500.0	8.5843270651	0.6654454502	13.42014	0.336217	-495.978600	-9036.527259
7000.0	7000.0	392.3908963472	3.3487213836	29.29421	3.836889	-473427.345317	-133682.940044
800.0	800.0	2.2608398267	0.0980985487	13.21838	0.203807	-34.776761	-2446.704256
2200.0	2200.0	7.23133754	0.3433779314	13.35362	0.130979	-355.299646	-7644.026411
3000.0	3000.0	10.9346275407	0.9226637931	13.53776	0.329298	-786.505621	-11412.008470
4400.0	4400.0	21.2287912769	3.3026847446	13.8542	0.600872	-2904.866810	-21127.183847
5400.0	5400.0	389.7291931771	3.7745177116	29.41284	3.537464	-467765.823232	-131673.354118
1200.0	1200.0	3.4793570554	0.1619737122	13.13615	0.191738	-81.424198	-3728.964283
300.0	300.0	0.7691365231	0.0490215787	13.04766	0.141149	-4.123248	-832.830037
2600.0	2600.0	8.8567773725	0.544845341	13.28536	0.165002	-518.973552	-9273.508416
1800.0	1800.0	5.6540255458	0.3233021592	13.22312	0.085623	-211.295758	-6011.243971
5600.0	5600.0	390.8780289134	5.7406386565	28.95812	2.591877	-469849.350011	-132475.398402
4000.0	4000.0	17.272094358	1.3810935224	13.66543	0.460303	-1938.506091	-17445.669438
5500.0	5500.0	390.7290143926	1.907706253	30.5053	2.237592	-469880.001824	-133510.725106
4600.0	4600.0	387.4597838253	2.0492700273	30.29956	4.979915	-462157.645617	-131063.696615
3600.0	3600.0	14.6098285423	1.0059794892	13.54068	0.272664	-1373.681865	-14989.526608
3800.0	3800.0	16.0300758557	1.4245304376	13.68722	0.277353	-1693.243044	-16262.771417
2400.0	2400.0	8.1403996936	0.4667567544	13.31408	0.264559	-434.571547	-8578.422719
10.0	10.0	0.0257518559	0.0027372947	13.31711	0.615773	-0.000025	-28.762508
500.0	500.0	1.367877993	0.0674963823	13.06796	0.084791	-13.317309	-1482.605219
6500.0	6500.0	392.2366448944	4.7093163983	29.43353	2.606438	-473089.360378	-132231.942941
4800.0	4800.0	389.2518100332	4.1592010465	28.55018	2.064972	-466599.123340	-131755.719526
1600.0	1600.0	4.8379730364	0.1535523786	13.16617	0.238488	-160.704585	-5151.258373
1000.0	1000.0	2.9179665967	0.2029827255	13.20865	0.166946	-58.520733	-3154.656301
1500.0	1500.0	4.5771651647	0.1725771318	13.21696	0.111627	-140.531553	-4897.847287
3200.0	3200.0	12.0651123747	0.4953706734	13.56773	0.360269	-966.043350	-12475.651557
8000.0	8000.0	392.692863908	6.9125937598	29.9493	3.919114	-474909.101375	-132146.076250
4200.0	4200.0	19.6475407636	1.5359010178	13.90167	0.433432	-2482.921229	-19735.193331
2800.0	2800.0	10.0705337539	0.8146606456	13.35904	0.442675	-667.600918	-10489.419474
3500.0	3500.0	13.6781740042	0.7473925228	13.52412	0.345852	-1233.018757	-14006.505404
1400.0	1400.0	4.2561542147	0.1705678181	13.30836	0.147493	-126.527186	-4563.891699
1.0	1.0	0.0025968258	0.001283905	13.65179	1.626543	0.000000	-3.006132
5800.0	5800.0	390.3389711566	5.6528216571	28.71516	3.235004	-468454.271590	-132299.302410
3400.0	3400.0	13.721930519	1.3943490486	13.51743	0.075213	-1236.560184	-14109.057213
5200.0	5200.0	387.3726603195	3.03305927	28.63287	2.693092	-461486.356121	-131508.017475
6000.0	6000.0	391.4505857231	4.6319016487	31.0153	2.015874	-471874.939266	-132522.342439
100.0	100.0	0.2731427943	0.0314281492	13.08717	0.378031	-0.431868	-298.564864
4500.0	4500.0	355.5181772118	121.0220123954	26.61887	8.269116	-410648.522785	-127403.336557
