# Supplementary material for: Computational investigation of hysteresis and phase equilibria of n-alkanes in a metal-organic framework with both micropores and mesopores
Source: Commun Chem. 2023 May 8;6:90. doi: 10.1038/s42004-023-00889-3 (PMC10167368; doi:10.1038/s42004-023-00889-3)
Supplement: Supplementary file 4 — Supplementary Data 1 [file 42004_2023_889_MOESM4_ESM.zip › Python-Code/0.5/Adsorption-Host-Guest.xlsx]

## Sheet: Adsorption-Host-Guest
Pressure	Fugacity	ADS-Loading	ADS-uncertainty	Qst	Qst-uncertainty	Guest-Guest	Host-Guest
1	1	0.00259683	0.0012839	13.6518	1.62654	0	-3.00613
10	10	0.0257519	0.00273729	13.3171	0.615773	-2.5e-05	-28.7625
100	100	0.273143	0.0314281	13.0872	0.378031	-0.431868	-298.565
300	300	0.769137	0.0490216	13.0477	0.141149	-4.12325	-832.83
500	500	1.36788	0.0674964	13.068	0.084791	-13.3173	-1482.61
800	800	2.26084	0.0980985	13.2184	0.203807	-34.7768	-2446.7
1000	1000	2.91797	0.202983	13.2087	0.166946	-58.5207	-3154.66
1200	1200	3.47936	0.161974	13.1362	0.191738	-81.4242	-3728.96
1400	1400	4.25615	0.170568	13.3084	0.147493	-126.527	-4563.89
1500	1500	4.57717	0.172577	13.217	0.111627	-140.532	-4897.85
1600	1600	4.83797	0.153552	13.1662	0.238488	-160.705	-5151.26
1800	1800	5.65403	0.323302	13.2231	0.085623	-211.296	-6011.24
2000	2000	6.47384	0.268433	13.3079	0.244876	-285.156	-6861.04
2200	2200	7.23134	0.343378	13.3536	0.130979	-355.3	-7644.03
2400	2400	8.1404	0.466757	13.3141	0.264559	-434.572	-8578.42
2500	2500	8.58433	0.665445	13.4201	0.336217	-495.979	-9036.53
2600	2600	8.85678	0.544845	13.2854	0.165002	-518.974	-9273.51
2800	2800	10.0705	0.814661	13.359	0.442675	-667.601	-10489.4
3000	3000	10.9346	0.922664	13.5378	0.329298	-786.506	-11412
3200	3200	12.0651	0.495371	13.5677	0.360269	-966.043	-12475.7
3400	3400	13.7219	1.39435	13.5174	0.075213	-1236.56	-14109.1
3500	3500	13.6782	0.747393	13.5241	0.345852	-1233.02	-14006.5
3600	3600	14.6098	1.00598	13.5407	0.272664	-1373.68	-14989.5
3800	3800	16.0301	1.42453	13.6872	0.277353	-1693.24	-16262.8
4000	4000	17.2721	1.38109	13.6654	0.460303	-1938.51	-17445.7
4200	4200	19.6475	1.5359	13.9017	0.433432	-2482.92	-19735.2
4400	4400	21.2288	3.30268	13.8542	0.600872	-2904.87	-21127.2
4500	4500	355.518	121.022	26.6189	8.26912	-410649	-127403
4600	4600	387.46	2.04927	30.2996	4.97992	-462158	-131064
4800	4800	389.252	4.1592	28.5502	2.06497	-466599	-131756
5000	5000	388.767	2.89849	29.8647	3.07792	-465219	-131310
5200	5200	387.373	3.03306	28.6329	2.69309	-461486	-131508
5400	5400	389.729	3.77452	29.4128	3.53746	-467766	-131673
5500	5500	390.729	1.90771	30.5053	2.23759	-469880	-133511
5600	5600	390.878	5.74064	28.9581	2.59188	-469849	-132475
5800	5800	390.339	5.65282	28.7152	3.235	-468454	-132299
6000	6000	391.451	4.6319	31.0153	2.01587	-471875	-132522
6500	6500	392.237	4.70932	29.4335	2.60644	-473089	-132232
7000	7000	392.391	3.34872	29.2942	3.83689	-473427	-133683
8000	8000	392.693	6.91259	29.9493	3.91911	-474909	-132146
