# Supplementary material for: Computational investigation of hysteresis and phase equilibria of n-alkanes in a metal-organic framework with both micropores and mesopores
Source: Commun Chem. 2023 May 8;6:90. doi: 10.1038/s42004-023-00889-3 (PMC10167368; doi:10.1038/s42004-023-00889-3)
Supplement: Supplementary file 4 — Supplementary Data 1 [file 42004_2023_889_MOESM4_ESM.zip › Python-Code/0.5/Desorption.csv]

Pressure	Fugacity	DES-Loading	DES-uncertainty
2000.0	2000.0	374.1564616261	2.21737783
5000.0	5000.0	390.2603306151	5.5975439072
2500.0	2500.0	376.0594155763	5.4593707004
800.0	800.0	2.2551700903	0.1194305882
2200.0	2200.0	375.9786542938	2.5999100762
3000.0	3000.0	379.6050782507	3.930872472
4400.0	4400.0	386.5390359555	3.0291844583
5400.0	5400.0	389.0631939188	6.3756501396
1200.0	1200.0	3.5494713522	0.0583804073
300.0	300.0	0.8208133567	0.0497954468
2600.0	2600.0	376.7258909193	2.2883107813
1800.0	1800.0	371.7867715178	0.7064990399
5600.0	5600.0	390.1148650896	3.271489617
4000.0	4000.0	387.7076941288	4.905420165
5500.0	5500.0	389.9167705611	5.8461436722
4600.0	4600.0	386.610232263	4.1004279013
3600.0	3600.0	383.4851688083	3.8442728378
3800.0	3800.0	383.1236040953	4.1266473583
2400.0	2400.0	377.506150513	2.0769040808
10.0	10.0	0.0245400039	0.0041926206
500.0	500.0	1.3518209535	0.0490009401
4800.0	4800.0	388.2435491338	4.4920046075
1600.0	1600.0	369.3119965252	3.4948547143
1000.0	1000.0	2.89615326	0.1767384118
1500.0	1500.0	369.709873519	4.6503422033
3200.0	3200.0	380.7618343057	4.4473496701
4200.0	4200.0	386.378984925	6.2958344574
2800.0	2800.0	379.2469326917	2.369636219
3500.0	3500.0	380.6519020133	4.2554868481
1400.0	1400.0	365.5838635576	2.679200257
1.0	1.0	0.0026401062	0.0014587495
5800.0	5800.0	389.5171623501	3.306057746
3400.0	3400.0	383.4975902917	4.077377156
5200.0	5200.0	386.0590127054	4.3550617827
100.0	100.0	0.265265756	0.0068563633
4500.0	4500.0	386.4663681134	5.0989504061
