# Supplementary material for: Computational investigation of hysteresis and phase equilibria of n-alkanes in a metal-organic framework with both micropores and mesopores
Source: Commun Chem. 2023 May 8;6:90. doi: 10.1038/s42004-023-00889-3 (PMC10167368; doi:10.1038/s42004-023-00889-3)
Supplement: Supplementary file 4 — Supplementary Data 1 [file 42004_2023_889_MOESM4_ESM.zip › Python-Code/0.5/file_5R.txt]

ID Temp Volume AvgLoading NumberLoading R1 R2 R3 R4 R5
 667 152.66          28665.20709          135.0349418831                              104.0000000000   2073.17   2342.46   2107.38   1948.33   1962.88 
 667 152.66          28665.20709          145.4222451049                              112.0000000000   2304.13   1952.7   2292.47   1902.38   1812.51 
 667 152.66          28665.20709          155.8095483267                              120.0000000000   2017.4   2044.24   2332.84   1981.12   2611.52 
 667 152.66          28665.20709          166.1968515485                              128.0000000000   2102.08   2670.62   2117.57   2106.48   2177.59 
 667 152.66          28665.20709          176.5841547702                              136.0000000000   2075.4   2236.17   2237   2312.29   2140.23 
 667 152.66          28665.20709          186.9714579920                              144.0000000000   2405.36   2170.92   2043.31   3211.39   2236.65 
 667 152.66          28665.20709          197.3587612138                              152.0000000000   2028.47   2298.41   2248.08   2365.03   2326.19 
 667 152.66          28665.20709           20.7746064436                               16.0000000000   270.009   270.094   273.943   269.627   271.253 
 667 152.66          28665.20709          207.7460644356                              160.0000000000   2255.9   2178.08   2506.81   2358.5   2420.42 
 667 152.66          28665.20709          218.1333676574                              168.0000000000   2531.77   2417.21   2263.55   4172.72   2315.88 
 667 152.66          28665.20709          228.5206708791                              176.0000000000   6297.77   2767.6   2618.78   2475.31   3068.96 
 667 152.66          28665.20709          238.9079741009                              184.0000000000   3172.84   4079.61   3849.78   2943.57   2893.85 
 667 152.66          28665.20709          249.2952773227                              192.0000000000   3721.06   3100.27   3429.58   3336.13   3840.08 
 667 152.66          28665.20709          259.6825805445                              200.0000000000   3375.21   3428.07   3976.04   3656.72   4397.86 
 667 152.66          28665.20709          270.0698837663                              208.0000000000   4660.91   4357.65   3865.58   4630.86   4378.79 
 667 152.66          28665.20709          280.4571869880                              216.0000000000   4460.63   7347.79   5288.74   4524.18   4857.19 
 667 152.66          28665.20709          290.8444902098                              224.0000000000   6401.85   5784.34   5879.4   6122.57   4263.47 
 667 152.66          28665.20709          301.2317934316                              232.0000000000   6298.06   5996.38   7666.27   6473.27   6462.08 
 667 152.66          28665.20709           31.1619096653                               24.0000000000   361.449   357.161   358.318   354.623   354.827 
 667 152.66          28665.20709          311.6190966534                              240.0000000000   7673.63   6894.07   7612.4   8315.4   8672.94 
 667 152.66          28665.20709          322.0063998751                              248.0000000000   9305.71   9506.94   8603.68   9028.81   10118.6 
 667 152.66          28665.20709          332.3937030969                              256.0000000000   11354.6   11486.3   11361.8   10729.2   10371.1 
 667 152.66          28665.20709          342.7810063187                              264.0000000000   18609.6   21420.2   17557.2   19672.2   21044 
 667 152.66          28665.20709          353.1683095405                              272.0000000000   22556.1   22482.9   21747.5   20791.4   21121 
 667 152.66          28665.20709          363.5556127623                              280.0000000000   16844.4   15496.5   16364.6   16526.3   17414.4 
 667 152.66          28665.20709          373.9429159840                              288.0000000000   10587.1   10191.7   9731.69   9278.23   12064.2 
 667 152.66          28665.20709          384.3302192058                              296.0000000000   6233.79   5136.29   5015.97   4656.99   5807.69 
 667 152.66          28665.20709          394.7175224276                              304.0000000000   3389.57   2342.72   1787.74   3066.26   3312.51 
 667 152.66          28665.20709          405.1048256494                              312.0000000000   866.575   623.089   764.552   451.434   822.867 
 667 152.66          28665.20709           41.5492128871                               32.0000000000   460.098   457.054   458.453   452.044   448.367 
 667 152.66          28665.20709          415.4921288712                              320.0000000000   626.225   373.035   297.614   300.968   275.904 
 667 152.66          28665.20709           51.9365161089                               40.0000000000   565.325   575.311   571.883   566.603   579.872 
 667 152.66          28665.20709           62.3238193307                               48.0000000000   738.494   746.977   754.222   778.092   720.63 
 667 152.66          28665.20709           72.7111225525                               56.0000000000   1172.24   1175.96   1154.89   1153.07   1163.44 
 667 152.66          28665.20709           77.9047741633                               60.0000000000   1375.89   1512.82   1391.93   1454.4   1393.13 
 667 152.66          28665.20709           83.0984257742                               64.0000000000   1588.8   1491.56   1503.78   1553.19   1500.37 
 667 152.66          28665.20709           88.2920773851                               68.0000000000   1522.57   1591.64   1740.38   1566.17   1612.15 
 667 152.66          28665.20709           93.4857289960                               72.0000000000   1655.66   1651.55   1663.95   1610.57   1665.78 
 667 152.66          28665.20709           98.6793806069                               76.0000000000   1728.63   1890.73   1719.83   1690   1708.29 
 667 152.66          28665.20709           10.3873032218                                8.0000000000   202.987   202.116   201.864   201.867   201.907 
 667 152.66          28665.20709          103.8730322178                               80.0000000000   1711.03   1807.06   1825.89   2099.86   1693.19 
 667 152.66          28665.20709          109.0666838287                               84.0000000000   1949.08   1811.15   1815.37   1755.76   1813.49 
 667 152.66          28665.20709          114.2603354396                               88.0000000000   1891.42   1882.31   2310.57   1945.13   1829.32 
 667 152.66          28665.20709          124.6476386613                               96.0000000000   1799.07   1798.74   1933.78   1938.64   1916.54 
