# Supplementary material for: Computational investigation of hysteresis and phase equilibria of n-alkanes in a metal-organic framework with both micropores and mesopores
Source: Commun Chem. 2023 May 8;6:90. doi: 10.1038/s42004-023-00889-3 (PMC10167368; doi:10.1038/s42004-023-00889-3)
Supplement: Supplementary file 4 — Supplementary Data 1 [file 42004_2023_889_MOESM4_ESM.zip › Python-Code/0.5/plot_Gibbs.py]

# This script plots: #############################
# ***GCMC Adsorption isotherm                  ###
# ***GCMC Desorption isotherm                  ###
# ***MD + Widom isotherm                       ###
# ***Equilibrium transition fugacity           ###
# It requires inputs on:                       ###
# Vapor Pressure VP                            ###
# Ideal-Gas Rosenbluth Weight IdealRosen       ###
# High and Low for VLE                         ###
##################################################
import pathlib

import matplotlib.pyplot as plt
import numpy as np
import pandas as pd
import seaborn as sns
import os
from os import path

from shapely.geometry import LineString

params = {'mathtext.default': 'regular' }          
plt.rcParams.update(params)

fsize = 10
roundbase = 5
def myround(x, base=roundbase):
    return base * round(x/base)

file_dir = os.getcwd()
file_dir = file_dir + '/'

rho_c = 226.26263 # cc/cc, converted from Vc (Johnston et al.)

Droppoints = False # only use this if you cannot see something because there are too many points
VLE = True
plot_lnf = True # Diagnostic flag for plotting in log(fugacity) scale

Trs = ['0.587']
Bulk_file = "../VLE_ethane-667_real.csv"
Bulk_data = pd.read_csv(Bulk_file)
# To read corresponding temperatures easier, round 'RedTemp' to 3 digits
Bulk_data['RedTemp'] = round(Bulk_data['RedTemp'], 3)

if(VLE):
    # VLE ranges defined here
    # Since there might be more than 1 VDW loops
    # We use a list instead of 1 integer
    # VLE_high should have the same length as VLE_low
    VLE_low = [200, 0] # in cc/cc
    VLE_high = [600, 250]
    # Start a dataframe to record VLE data
    VLE_stat = pd.DataFrame(columns = ['RedTemp', 'Gas-Fuga', 'SpinGas-Loading', 'Liq-Fuga', 'SpinLiq-Loading', 
                                       'BiGas-Loading', 'BiLiquid-Loading', 'Midpoint-Loading',
                                       'VLE-Fuga', 'Vapor-Area', 'Liq-Area', 'Total_length', 'Hyst_Area'])
    if(len(VLE_low) == 2):
        VLE_stat_2 = pd.DataFrame(columns = ['RedTemp', 'Gas-Fuga', 'SpinGas-Loading', 'Liq-Fuga', 'SpinLiq-Loading', 
                                           'BiGas-Loading', 'BiLiquid-Loading', 'Midpoint-Loading',
                                           'VLE-Fuga', 'Vapor-Area', 'Liq-Area'])
    # Determine Where your VP data is from 
    # Prefer: from MDW Bulk simulation
    # Include file name
    
a = 0 # counter
for Tr in Trs:
    MDWfile = file_dir + '/' + "file_5R.txt"
    GCMCfile = file_dir + '/' + "Adsorption.csv"
    DESfile = file_dir + '/' + "Desorption.csv"
    VP = float(Bulk_data[Bulk_data['RedTemp'] == float(Tr)]['VLE-Fuga']) # read from bulk file
    #VP = 0.12173
    if(plot_lnf):
        # create a second figure object, for generating lnf figure at the same time
        fig1 = plt.figure()
        ax1 = fig1.add_subplot(111)
        fig2 = plt.figure()
        ax2 = fig2.add_subplot(111)
    if(path.exists(MDWfile)):
        Dataset = pd.read_table(MDWfile, delim_whitespace=True)
        if(Droppoints):
            Dataset = Dataset.iloc[::3, :]
        kB = 1.3806E-23
        IdealRosen = 1 # 
        Temp = Dataset['Temp'][0] # in Kelvin
        
        Dataset['F1'] = IdealRosen*kB*Temp*Dataset['NumberLoading']/(Dataset['Volume']*1E-30)/Dataset['R1']
        Dataset['F2'] = IdealRosen*kB*Temp*Dataset['NumberLoading']/(Dataset['Volume']*1E-30)/Dataset['R2']
        Dataset['F3'] = IdealRosen*kB*Temp*Dataset['NumberLoading']/(Dataset['Volume']*1E-30)/Dataset['R3']
        Dataset['F4'] = IdealRosen*kB*Temp*Dataset['NumberLoading']/(Dataset['Volume']*1E-30)/Dataset['R4']
        Dataset['F5'] = IdealRosen*kB*Temp*Dataset['NumberLoading']/(Dataset['Volume']*1E-30)/Dataset['R5']
        Dataset['Fugacity'] = Dataset[['F1', 'F2', 'F3', 'F4', 'F5']].mean(axis=1)
        Dataset['FugacityError'] = Dataset[['F1', 'F2', 'F3', 'F4', 'F5']].std(axis=1)*2
        Dataset['Fugacity'] /= 1e5
        Dataset['FugacityError'] /= 1e5
        Dataset['lnP'] = np.log(Dataset['Fugacity'])
        
        Dataset = Dataset.sort_values(by = ['NumberLoading'])
        if(path.exists(GCMCfile)):
            GCMC = pd.read_csv(GCMCfile)
            GCMC['Fugacity'] /= 1e5
            GCMC = GCMC.sort_values(by = ['ADS-Loading'])
        if(path.exists(DESfile)):
            DES = pd.read_csv(DESfile)
            DES['Fugacity'] /= 1e5
            DES = DES.sort_values(by = 'Fugacity', ascending = True)
from scipy import integrate
AAA = integrate.cumtrapz(Dataset['AvgLoading'], Dataset['lnP'], initial=0)
Gibbs_GCAds = integrate.cumtrapz(GCMC['ADS-Loading'], np.log(GCMC['Fugacity']), initial=0)
Gibbs_GCDes = integrate.cumtrapz(DES['DES-Loading'], np.log(DES['Fugacity']), initial=0)
plt.plot(Dataset['lnP'], -AAA)
#plt.plot(np.log(GCMC['Fugacity']), -Gibbs_GCAds)
#plt.plot(np.log(DES['Fugacity']), -Gibbs_GCDes)

#https://gis.stackexchange.com/questions/360344/how-do-i-find-where-a-line-intersects-itself
first_line = LineString(np.column_stack((Dataset['lnP'], AAA)))
second_line = LineString(np.column_stack((Dataset['lnP'], AAA)))
intersection = first_line.intersection(second_line)

from itertools import combinations
def findcrossings(line1, line2):
    crossings = []
    if line1.crosses(line2):
        crossings.append(line1.intersection(line2))
    return crossings

verts = [v for v in first_line.coords] #List all vertices
segments = []
results = pd.DataFrame(columns = ['lnP', 'GibbsF'])
for p1, p2 in zip(verts, verts[1:]): #For each pair of vertices (x1,y1) , (x2,y2)
    segment = LineString([p1, p2]) #create a line segment
    segments.append(segment)
for l1, l2 in combinations(segments,2): #For all combinations of segments
    res = findcrossings(l1, l2) #Find crossings
    if len(res)>0:
        for a  in res:
            results.loc[len(results)] = [a.xy[0][0], a.xy[1][0]]
results = results.loc[[2,0]]
plt.scatter(results['lnP'], -results['GibbsF'], label = 'Gibbs Intersection')

plt.xlim([-4,-2.75])
plt.ylim([-250,250])
plt.savefig('Gibbs-real.png', dpi=900, bbox_inches = 'tight')
