# Supplementary material for: Computational investigation of hysteresis and phase equilibria of n-alkanes in a metal-organic framework with both micropores and mesopores
Source: Commun Chem. 2023 May 8;6:90. doi: 10.1038/s42004-023-00889-3 (PMC10167368; doi:10.1038/s42004-023-00889-3)
Supplement: Supplementary file 4 — Supplementary Data 1 [file 42004_2023_889_MOESM4_ESM.zip › Python-Code/0.5/plot_isotherm-VLE.py]

# This script plots: #############################
# ***GCMC Adsorption isotherm                  ###
# ***GCMC Desorption isotherm                  ###
# ***MD + Widom isotherm                       ###
# ***Equilibrium transition fugacity           ###
# It requires inputs on:                       ###
# Vapor Pressure VP                            ###
# Ideal-Gas Rosenbluth Weight IdealRosen       ###
# High and Low for VLE                         ###
##################################################
import pathlib

import matplotlib.pyplot as plt
import numpy as np
import pandas as pd
import seaborn as sns
import os
from os import path

from shapely.geometry import LineString

params = {'mathtext.default': 'regular' }          
plt.rcParams.update(params)

fsize = 10
roundbase = 5
def myround(x, base=roundbase):
    return base * round(x/base)

file_dir = os.getcwd()
file_dir = file_dir + '/'

Droppoints = False # only use this if you cannot see something because there are too many points
VLE = True
plot_lnf = True # Diagnostic flag for plotting in log(fugacity) scale

rho_c = 153.42466

# Define reduced Temperatrues
#Trs = ['0.5', '0.587', '0.61', '0.63', '0.65', '0.67', '0.701', '0.72', '0.74', '0.76',
#       '0.78', '0.806', '0.976']

#Trs = ['0.587', '0.701', '0.806']

#Trs = ['0.52', '0.54', '0.56']

#Trs = ['0.5', '0.587', '0.61', '0.63', '0.65', '0.67', '0.701']
Trs = ['0.5']
Bulk_file = "../VLE_ethane_bulk_real.csv"
Bulk_data = pd.read_csv(Bulk_file)
# To read corresponding temperatures easier, round 'RedTemp' to 3 digits
Bulk_data['RedTemp'] = round(Bulk_data['RedTemp'], 3)

if(VLE):
    # VLE ranges defined here
    # Since there might be more than 1 VDW loops
    # We use a list instead of 1 integer
    # VLE_high should have the same length as VLE_low
    VLE_low = [75, 0] # in cc/cc
    VLE_high = [600, 200]
    
    # Start a dataframe to record VLE data
    VLE_stat = pd.DataFrame(columns = ['RedTemp', 'Gas-Fuga', 'SpinGas-Loading', 'Liq-Fuga', 'SpinLiq-Loading', 
                                       'BiGas-Loading', 'BiLiquid-Loading', 'Midpoint-Loading',
                                       'VLE-Fuga', 'Vapor-Area', 'Liq-Area', 'Total_length', 'Hyst_Area'])
    if(len(VLE_low) == 2):
        VLE_stat_2 = pd.DataFrame(columns = ['RedTemp', 'Gas-Fuga', 'SpinGas-Loading', 'Liq-Fuga', 'SpinLiq-Loading', 
                                           'BiGas-Loading', 'BiLiquid-Loading', 'Midpoint-Loading',
                                           'VLE-Fuga', 'Vapor-Area', 'Liq-Area'])
    # Determine Where your VP data is from 
    # Prefer: from MDW Bulk simulation
    # Include file name
    
a = 0 # counter
for Tr in Trs:
    MDWfile = file_dir + '/' + "file_5R.txt"
    GCMCfile = file_dir + '/' + "Adsorption.csv"
    DESfile = file_dir + '/' + "Desorption.csv"
    VP = float(Bulk_data[Bulk_data['RedTemp'] == float(Tr)]['VLE-Fuga']) # read from bulk file
    #VP = 0.12173
    if(plot_lnf):
        # create a second figure object, for generating lnf figure at the same time
        fig1 = plt.figure()
        ax1 = fig1.add_subplot(111)
        fig2 = plt.figure()
        ax2 = fig2.add_subplot(111)
    if(path.exists(MDWfile)):
        Dataset = pd.read_table(MDWfile, delim_whitespace=True)
        if(Droppoints):
            Dataset = Dataset.iloc[::3, :]
        kB = 1.3806E-23
        IdealRosen = 1 # 
        Temp = Dataset['Temp'][0] # in Kelvin
        
        Dataset['F1'] = IdealRosen*kB*Temp*Dataset['NumberLoading']/(Dataset['Volume']*1E-30)/Dataset['R1']
        Dataset['F2'] = IdealRosen*kB*Temp*Dataset['NumberLoading']/(Dataset['Volume']*1E-30)/Dataset['R2']
        Dataset['F3'] = IdealRosen*kB*Temp*Dataset['NumberLoading']/(Dataset['Volume']*1E-30)/Dataset['R3']
        Dataset['F4'] = IdealRosen*kB*Temp*Dataset['NumberLoading']/(Dataset['Volume']*1E-30)/Dataset['R4']
        Dataset['F5'] = IdealRosen*kB*Temp*Dataset['NumberLoading']/(Dataset['Volume']*1E-30)/Dataset['R5']
        Dataset['Fugacity'] = Dataset[['F1', 'F2', 'F3', 'F4', 'F5']].mean(axis=1)
        Dataset['FugacityError'] = Dataset[['F1', 'F2', 'F3', 'F4', 'F5']].std(axis=1)*2
        Dataset['Fugacity'] /= 1e5
        Dataset['FugacityError'] /= 1e5
        Dataset['lnP'] = np.log(Dataset['Fugacity'])
        
        Dataset = Dataset.sort_values(by = ['NumberLoading'])
        if(plot_lnf):
            ax2.scatter(Dataset['lnP'], Dataset['AvgLoading']/rho_c, marker = 'D', label='MD+Widom Simulation')
        ax1.errorbar(Dataset['Fugacity']/VP, Dataset['AvgLoading']/rho_c, xerr = Dataset['FugacityError']/VP, 
                     capsize = 5, ecolor = 'magenta', fmt='D', label='MD+Widom Simulation', color = 'red')
    
    if(path.exists(GCMCfile)):
        GCMC = pd.read_csv(GCMCfile)
        GCMC['Fugacity'] /= 1e5
        GCMC = GCMC.sort_values(by = 'Fugacity', ascending = True)
        ax1.errorbar(GCMC['Fugacity']/VP, GCMC['ADS-Loading']/rho_c, yerr = GCMC['ADS-uncertainty']/rho_c, 
                     label = 'GCMC Adsorption', 
                     capsize = 5, ecolor = 'blue', fmt='-o', color = 'blue')
        if(plot_lnf):
            ax2.errorbar(np.log(GCMC['Fugacity']), GCMC['ADS-Loading']/rho_c, yerr = GCMC['ADS-uncertainty']/rho_c, 
                         label = 'GCMC Adsorption', 
                         capsize = 5, ecolor = 'blue', fmt='-o', color = 'blue')
    if(path.exists(DESfile)):
        DES = pd.read_csv(DESfile)
        DES['Fugacity'] /= 1e5
        DES = DES.sort_values(by = 'Fugacity', ascending = True)
        ax1.errorbar(DES['Fugacity']/VP, DES['DES-Loading']/rho_c, yerr = DES['DES-uncertainty']/rho_c, 
                     label = 'GCMC Desorption',
                     capsize = 5, ecolor = 'orange', fmt='-o', color = 'orange', markerfacecolor='none')
        if(plot_lnf):
            ax2.errorbar(np.log(DES['Fugacity']), DES['DES-Loading']/rho_c, yerr = DES['DES-uncertainty']/rho_c, 
                         label = 'GCMC Desorption',
                         capsize = 5, ecolor = 'orange', fmt='-o', color = 'orange', markerfacecolor='none')
    if(plot_lnf):
        ax2.set_xlabel('ln(f)', fontsize = fsize, fontweight='bold')
        ax2.set_ylabel(r"${\rho}$/${\rho_c}$", fontsize = fsize, fontweight='bold')
    ax1.set_xlabel('$f/f_{0}$', fontsize = fsize, fontweight='bold')
    ax1.set_ylabel(r"${\rho}$/${\rho_c}$", fontsize = fsize, fontweight='bold')
    
    if(VLE and path.exists(MDWfile)):
        for r in range(0, len(VLE_high)):
            print("Dealing with VDW Loop " + str(r))
            # drop indices first
            VLEData = Dataset.reset_index()
            # Only do the transition range
            VLEData = VLEData.loc[VLEData['AvgLoading'] >= VLE_low[r]]
            VLEData = VLEData.loc[VLEData['AvgLoading'] <= VLE_high[r]]
            guessi = np.random.uniform(np.min(VLEData['lnP']),np.max(VLEData['lnP'])) # pressure in bars
            step = (np.max(VLEData['lnP']) - np.min(VLEData['lnP']))/500 # for optimizing the VLE pressure
            for cycle in range(0, 500):
            # Start with initial guess
            # https://stackoverflow.com/questions/28766692/intersection-of-two-graphs-in-python-find-the-x-value
                first_line = LineString(np.column_stack((VLEData['lnP'], VLEData['AvgLoading'])))
                second_line = LineString(np.column_stack((guessi*np.ones(len(VLEData['AvgLoading'])), 
                                                          VLEData['AvgLoading'])))
                intersection = first_line.intersection(second_line)
                if intersection.geom_type == 'MultiPoint':
                    Y_values = LineString(intersection).xy[1]
                elif intersection.geom_type == 'Point':
                    Y_values = intersection.xy[1]
                while(len(Y_values) > 3):
                    #https://stackoverflow.com/questions/15606537/finding-minimal-difference
                    mini_diff = np.min([Y_values[i + 1] - Y_values[i] for i in range(0,len(Y_values)-1)])
                    #https://stackoverflow.com/questions/53775302/remove-values-from-numpy-array-closer-to-each-other
                    Y_values = np.delete(Y_values, np.argwhere(np.ediff1d(Y_values) <= mini_diff) + 1)
                if(not len(Y_values) == 3):
                    print("Trouble")
                    guessi = np.random.uniform(np.min(VLEData['lnP']),np.max(VLEData['lnP'])) # pressure in bars
                    continue
            Vapor_area = 0
            Liquid_area = 0
            AreaDiff = 1e10 # a big number for starting
            best_round = [Vapor_area, Liquid_area, AreaDiff] # for starting
            for cycle in range(0, 2000):
                # Start with initial guess
                # https://stackoverflow.com/questions/28766692/intersection-of-two-graphs-in-python-find-the-x-value
                first_line = LineString(np.column_stack((VLEData['lnP'], VLEData['AvgLoading'])))
                second_line = LineString(np.column_stack((guessi*np.ones(len(VLEData['AvgLoading'])), VLEData['AvgLoading'])))
                intersection = first_line.intersection(second_line)
                if intersection.geom_type == 'MultiPoint':
                    Y_values = LineString(intersection).xy[1]
                elif intersection.geom_type == 'Point':
                    Y_values = intersection.xy[1]
                while(len(Y_values) > 3):
                    #https://stackoverflow.com/questions/15606537/finding-minimal-difference
                    mini_diff = np.min([Y_values[i + 1] - Y_values[i] for i in range(0,len(Y_values)-1)])
                    #https://stackoverflow.com/questions/53775302/remove-values-from-numpy-array-closer-to-each-other
                    Y_values = np.delete(Y_values, np.argwhere(np.ediff1d(Y_values) <= mini_diff) + 1)
                if(not len(Y_values) == 3):
                    print("Trouble")
                    # record the best round before starting a new
                    if(AreaDiff < best_round[2] and not AreaDiff == 0 and not Liquid_area == 0 and not Vapor_area == 0):
                        best_round = [guessi, Vapor_area, Liquid_area, AreaDiff]
                    Vapor_area = 0
                    Liquid_area = 0
                    ## This might be WRONG: does it still process line after continue????
                    guessi = np.random.uniform(np.min(VLEData['lnP']),np.max(VLEData['lnP'])) # pressure in bars
                    step = (np.max(VLEData['lnP']) - np.min(VLEData['lnP']))/1000 # for optimizing the VLE pressure
                    continue
                # Do trapz for integration
                # Form list of fugacities and loadings for vapor and liquid
                Vapor = VLEData.loc[VLEData['AvgLoading'] >= Y_values[0]]
                Vapor = Vapor.loc[Vapor['AvgLoading'] <= Y_values[1]]
                Vapor_fuga = list(Vapor['lnP'])
                Vapor_fuga.insert(0, guessi)
                Vapor_fuga.append(guessi)
                Vapor_loading = list(Vapor['AvgLoading'])
                Vapor_loading.insert(0, Y_values[0])
                Vapor_loading.append(Y_values[1])
                # Do liquid
                Liquid = VLEData.loc[VLEData['AvgLoading'] >= Y_values[1]]
                Liquid = Liquid.loc[Liquid['AvgLoading'] <= Y_values[2]]
                Liquid_fuga = list(Liquid['lnP'])
                Liquid_fuga.insert(0, guessi)
                Liquid_fuga.append(guessi)
                Liquid_loading = list(Liquid['AvgLoading'])
                Liquid_loading.insert(0, Y_values[1])
                Liquid_loading.append(Y_values[2])
                # Calculate the areas for vapor and liquid
                # The x_axis for integration is actually the guess fugacity
                Vapor_area = abs(np.trapz([a - guessi for a in Vapor_fuga], x=Vapor_loading))
                Liquid_area = abs(np.trapz([a -guessi for a in Liquid_fuga], x=Liquid_loading))
                AreaDiff = abs(Vapor_area - Liquid_area)
                # let the difference in area determine the step change
                if(cycle == 0):
                    AreaDiffOld = AreaDiff
                else:
                    if(AreaDiffOld < AreaDiff and (cycle % 10 == 0)):
                        step *= 1.005
                    else:
                        step /= 1.005
                if(Liquid_area > Vapor_area):
                    # shift to left
                    guessi -= step
                else:
                    guessi += step
                print("Cycle" + str(cycle) + ', Guess is ' + str(round(guessi, 5)))
                AreaDiffOld = AreaDiff
            # Before generating plot, see if VLE is successful
            # Sets flags for possible failures
            VLEconstruction = True
            no_VDWLoop = False 
            no_equal_area = False
            fail_info = ''
            if(Vapor_area < 0.1 or Liquid_area < 0.1):
                VLEconstruction = False
                no_VDWLoop = True # Fail because VDW loop is too small
                fail_info = '\nFailed: VDW Loop too small'
            elif(AreaDiff/Vapor_area > 0.1 or AreaDiff/Liquid_area > 0.1):
                VLEconstruction = False # Failed
                no_equal_area = True # Fail because we cannot find equal area
                fail_info = '\nFailed: Cannot Find Equal Area'
                # use the best round guessi
                guessi = best_round[0]
                Vapor_area = best_round[1]
                Liquid_area = best_round[2]
            # Finally, plot it
            if(not no_VDWLoop):
                ax1.plot(np.exp(guessi)/VP*np.ones(len(VLEData['AvgLoading'])), VLEData['AvgLoading']/rho_c, 
                         str(r+1), label = 'Equilibrium ' + str(r) + ' Transition Fugacity' + fail_info, color = 'black')

            if(plot_lnf and (not no_VDWLoop)):
                # How do you distinguish dash lines? 
                # by using different markers: 1,2,3,4 are different tri markers
                ax2.plot(guessi*np.ones(len(VLEData['AvgLoading'])), VLEData['AvgLoading']/rho_c, 
                         str(r+1), label = 'Equilibrium ' + str(r) + ' Transition Fugacity\n' + 
                         'Vapor Area = ' + str(round(Vapor_area, 2)) + '; ' + 
                         'Liquid Area = ' + str(round(Liquid_area, 2)) + fail_info, color = 'black')
            # Finally, write to Dataset, depending on whether a VLE is established
            # if vapor or liquid area is too low (below 0.05), then no VLE, replace them by NA
            # if for the second transition, write it into the dataset for the second transition
            if(path.exists(GCMCfile) and path.exists(DESfile) and r == 0):
                polygon_points = []
                for index, row in GCMC.iterrows():
                    polygon_points.append([row['Fugacity']/VP,row['ADS-Loading']/rho_c]) #append all xy points for curve 1
                for i, (index, row) in enumerate(DES.sort_values(by = 'Fugacity', ascending = False).iterrows()):
                    polygon_points.append([row['Fugacity']/VP,row['DES-Loading']/rho_c]) #append all xy points for curve 1
                polygon_points.append([GCMC.iloc[0]['Fugacity']/VP, GCMC.iloc[0]['ADS-Loading']/rho_c])
                from shapely.geometry import Polygon
                polygon = Polygon(polygon_points)
                area = polygon.area
                print(area)
            else:
                area = np.nan
            length_data = Dataset.loc[Dataset['Fugacity']/VP <= 0.8]
            if(r == 0):
                if(not VLEconstruction):
                    VLE_stat.loc[a] = [float(Tr), float(Vapor['Fugacity'][Vapor[['Fugacity']].idxmax()]/VP), 
                               float(Vapor['AvgLoading'][Vapor[['Fugacity']].idxmax()]),
                               float(Liquid['Fugacity'][Liquid[['Fugacity']].idxmin()]/VP),
                               float(Liquid['AvgLoading'][Liquid[['Fugacity']].idxmin()]),
                               np.nan, np.nan, np.nan, 
                               np.nan, np.nan, np.nan,
                               LineString(np.column_stack((length_data['Fugacity']/VP, length_data['AvgLoading']/rho_c))).length,
                               area]
                else:
                    VLE_stat.loc[a] = [float(Tr), float(Vapor['Fugacity'][Vapor[['Fugacity']].idxmax()]/VP), 
                               float(Vapor['AvgLoading'][Vapor[['Fugacity']].idxmax()]),
                               float(Liquid['Fugacity'][Liquid[['Fugacity']].idxmin()]/VP),
                               float(Liquid['AvgLoading'][Liquid[['Fugacity']].idxmin()]),
                               np.min(Y_values), np.max(Y_values), Y_values[1], 
                               np.exp(guessi)/VP, Vapor_area, Liquid_area,
                               LineString(np.column_stack((length_data['Fugacity']/VP, length_data['AvgLoading']/rho_c))).length,
                               np.nan]
            elif(r == 1):
                if(not VLEconstruction):
                    VLE_stat_2.loc[a] = [float(Tr), float(Vapor['Fugacity'][Vapor[['Fugacity']].idxmax()]/VP), 
                               float(Vapor['AvgLoading'][Vapor[['Fugacity']].idxmax()]),
                               float(Liquid['Fugacity'][Liquid[['Fugacity']].idxmin()]/VP),
                               float(Liquid['AvgLoading'][Liquid[['Fugacity']].idxmin()]),
                               np.nan, np.nan, np.nan, 
                               np.nan, np.nan, np.nan]
                else:
                    VLE_stat_2.loc[a] = [float(Tr), float(Vapor['Fugacity'][Vapor[['Fugacity']].idxmax()]/VP), 
                               float(Vapor['AvgLoading'][Vapor[['Fugacity']].idxmax()]),
                               float(Liquid['Fugacity'][Liquid[['Fugacity']].idxmin()]/VP),
                               float(Liquid['AvgLoading'][Liquid[['Fugacity']].idxmin()]),
                               np.min(Y_values), np.max(Y_values), Y_values[1], 
                               np.exp(guessi)/VP, Vapor_area, Liquid_area]
    xmaxlim = 1.2
    xminlim = 0
    
    xlims = [xminlim,xmaxlim]
    #plt.axis('square')
    ax1.set_xlim(xlims)
    #plt.xscale('log')
    ylims = [0, 3]
    ax1.set_ylim(ylims)
    ax1.legend(prop={'size': 6})
    fig1.savefig(file_dir + Tr + '-MDW-Isotherm-Error.png', dpi=900, bbox_inches = 'tight')
    if(plot_lnf):
        ax2.legend(prop={'size': 8})
        ax2.set_xlim([-5,-2])
        fig2.savefig(file_dir + Tr + '-MDW-Isotherm-Error-lnf.png', dpi=900, bbox_inches = 'tight')
    a += 1
    Dataset.to_csv(Tr + '_data.csv')
