# Supplementary material for: Computational investigation of hysteresis and phase equilibria of n-alkanes in a metal-organic framework with both micropores and mesopores
Source: Commun Chem. 2023 May 8;6:90. doi: 10.1038/s42004-023-00889-3 (PMC10167368; doi:10.1038/s42004-023-00889-3)
Supplement: Supplementary file 4 — Supplementary Data 1 [file 42004_2023_889_MOESM4_ESM.zip › Python-Code/0.5/VLE_data.csv]

	lnP	GibbsF	Line1	Line2	Vapor_Binodal	Liquid_Binodal	Vapor_Spinodal	Liquid_Spinodal	Vapor_SpinLoading	Liquid_SpinLoading
0	-3.236033683	-4.690788776	[(-3.537092817365067, 0.0), (-3.136979665414123, -6.2341449485168905)]	[(-3.3021694866773363, 4.583341962963798), (-3.206191122249866, -8.875569086554957)]	18.20307359	142.1925201	-2.962453995	-3.47947681	41.54921289	83.09842577
1	-3.422199383	-1.790149407	[(-3.537092817365067, 0.0), (-3.136979665414123, -6.2341449485168905)]	[(-3.8833176405461276, 173.03664390348845), (-3.194770534591762, -88.01674247545165)]	13.37004181	380.8992667	-2.962453995	-4.687572779	41.54921289	353.1683095
