# Supplementary material for: Computational investigation of hysteresis and phase equilibria of n-alkanes in a metal-organic framework with both micropores and mesopores
Source: Commun Chem. 2023 May 8;6:90. doi: 10.1038/s42004-023-00889-3 (PMC10167368; doi:10.1038/s42004-023-00889-3)
Supplement: Supplementary file 4 — Supplementary Data 1 [file 42004_2023_889_MOESM4_ESM.zip › Python-Code/0.5/Widom_data.csv]

	ID	Temp	Volume	Loading	NumberLoading	R1	R2	R3	R4	R5	F1	F2	F3	F4	F5	Fugacity	FugacityError	lnP	Gibbs
39	667	152.66	28665.20709	10.3873032218	8.0	202.987	202.116	201.864	201.867	201.907	2897.742599556915	2910.2301502912164	2913.8631804396005	2913.8198767320046	2913.2426169288806	0.029097796847897234	0.00013787107264519714	-3.537092817365067	0.0
7	667	152.66	28665.20709	20.7746064436	16.0	270.009	270.094	273.943	269.627	271.253	4356.922006720217	4355.55086048753	4294.353767435266	4363.094772083356	4336.940620426388	0.04341372405430551	0.0005608094987002325	-3.136979665414123	-6.2341449485168905
18	667	152.66	28665.20709	31.1619096653	24.0	361.449	357.161	358.318	354.623	354.827	4882.050389318489	4940.663261578891	4924.70998154929	4976.023075685385	4973.1622203743755	0.04939321785701286	0.000773787886122712	-3.0079421545573113	-9.585024329150473
29	667	152.66	28665.20709	41.5492128871	32.0	460.098	457.054	458.453	452.044	448.367	5113.728614827793	5147.786275199513	5132.0774609939035	5204.839148899307	5247.523364174968	0.05169190972819097	0.0011098830112906146	-2.962453994660751	-11.23877191361145
31	667	152.66	28665.20709	51.9365161089	40.0	565.325	575.311	571.883	566.603	579.872	5202.35331054048	5112.0531074172	5142.695945291777	5190.61915535445	5071.844105735917	0.05143913124867965	0.0010866091450922825	-2.9673560878291423	-11.00963403688477
32	667	152.66	28665.20709	62.3238193307	48.0	738.494	746.977	754.222	778.092	720.63	4778.948051490678	4724.676211366022	4679.291325813298	4535.741869004638	4897.415403657295	0.04723214572266386	0.0026557400625782717	-3.0526805647560127	-6.135032359448458
33	667	152.66	28665.20709	72.7111225525	56.0	1172.24	1175.96	1154.89	1153.07	1163.44	3512.4450107433768	3501.333837370162	3565.212738350679	3570.8400525499897	3539.0123593772055	0.03537768799678283	0.0006178369316815925	-3.3416739401307285	13.377069464728816
34	667	152.66	28665.20709	77.9047741633	60.0	1375.89	1512.82	1391.93	1454.4	1393.13	3206.3105174991797	2916.097472218735	3169.3623802360366	3033.2305953808764	3166.632387445498	0.03098326670556065	0.0024252264624160416	-3.4743080039242455	23.365468691389413
35	667	152.66	28665.20709	83.0984257742	64.0	1588.8	1491.56	1503.78	1553.19	1500.37	2961.7526538583056	3154.8396420191452	3129.2028198606686	3029.6567814949076	3136.3147866526765	0.030823533367771407	0.0016638037217353383	-3.4794768103735905	23.781565880490472
36	667	152.66	28665.20709	88.2920773851	68.0	1522.57	1591.64	1740.38	1566.17	1612.15	3283.7469902718467	3141.247175855222	2872.783331788578	3192.3320297146574	3101.283785614369	0.031182786626489344	0.0030650938735813206	-3.4678890471044874	22.788549591899258
37	667	152.66	28665.20709	93.485728996	72.0	1655.66	1651.55	1663.95	1610.57	1665.78	3197.4177630107242	3205.374765224387	3181.4878412850962	3286.933628160425	3177.992708224577	0.03209841341181042	0.0008908295395072582	-3.4389486764910444	20.1581910489154
38	667	152.66	28665.20709	98.6793806069	76.0	1728.63	1890.73	1719.83	1690.0	1708.29	3232.582294669458	2955.4398206166215	3249.1227226147153	3306.4726225056006	3271.0714995899207	0.03202937791999263	0.0028218567190958764	-3.4411017373419757	20.36506263611586
40	667	152.66	28665.20709	103.8730322178	80.0	1711.03	1807.06	1825.89	2099.86	1693.19	3437.719251306286	3255.0334635056915	3221.465022845075	2801.1585394086246	3473.9401783394624	0.03237863291081028	0.005356766372455288	-3.4302565517965733	19.266703386239453
41	667	152.66	28665.20709	109.0666838287	84.0	1949.08	1811.15	1815.37	1755.76	1813.49	3168.7477215356603	3410.0669790413403	3402.139954439439	3517.6463805364765	3405.666868353685	0.033808535807813206	0.0025617064073143597	-3.3870419696829934	14.665652964072525
42	667	152.66	28665.20709	114.2603354396	88.0	1891.42	1882.31	2310.57	1945.13	1829.32	3420.839817501588	3437.395990893559	2800.2808171225515	3326.381705911098	3536.9672050919767	0.03304373107304155	0.005830548961303379	-3.4099234107654994	17.220674980832168
43	667	152.66	28665.20709	124.6476386613	96.0	1799.07	1798.74	1933.78	1938.64	1916.54	3923.387597300335	3924.1073888806127	3650.0785635776115	3640.9281375990968	3682.912396649751	0.037642828168014814	0.002928111313271407	-3.2796128297864864	1.6545565280285288
0	667	152.66	28665.20709	135.0349418831	104.0	2073.17	2342.46	2107.38	1948.33	1962.88	3688.386867324616	3264.3686559136013	3628.511707300712	3924.7216856135124	3895.629382199306	0.0368032365967035	0.005309001865840101	-3.3021694866773363	4.583341962963798
1	667	152.66	28665.20709	145.4222451049	112.0	2304.13	1952.7	2292.47	1902.38	1812.51	3573.9550627732083	4217.16447932997	3592.132973948463	4328.713021997514	4543.344356051902	0.04051061978820212	0.008861540059371047	-3.206191122249866	-8.875569086554957
2	667	152.66	28665.20709	155.8095483267	120.0	2017.4	2044.24	2332.84	1981.12	2611.52	4373.481290692918	4316.05934520599	3782.1115703794057	4453.5723004380825	3378.5156368107055	0.0406074802870542	0.009275646513358195	-3.203802985821701	-9.235260396162637
3	667	152.66	28665.20709	166.1968515485	128.0	2102.08	2670.62	2117.57	2106.48	2177.59	4477.1203916597615	3524.000132141657	4444.370307900164	4467.76861536789	4321.871992845371	0.0424702628798297	0.00817914320335713	-3.158951144899102	-16.456550307793286
4	667	152.66	28665.20709	176.5841547702	136.0	2075.4	2236.17	2237.0	2312.29	2140.23	4818.092565267616	4471.694598333942	4470.0354537131925	4324.487546958388	4672.147063612982	0.04551291445577224	0.003875140263428321	-3.08975915910574	-28.315399567512205
5	667	152.66	28665.20709	186.971457992	144.0	2405.36	2170.92	2043.31	3211.39	2236.65	4401.700114333269	4877.044472856057	5181.628527738166	3296.912983789783	4733.719351267598	0.044982010899969734	0.014554964016459978	-3.1014926269147094	-26.182515527954507
6	667	152.66	28665.20709	197.3587612138	152.0	2028.47	2298.41	2248.08	2365.03	2326.19	5509.510845153703	4862.43858322446	4971.298825695229	4725.469640583387	4804.370005919091	0.049746175801151746	0.006243115238007944	-3.000821686650614	-45.527957797631416
8	667	152.66	28665.20709	207.7460644356	160.0	2255.9	2178.08	2506.81	2358.5	2420.42	5214.806303969674	5401.12463322063	4692.849294970576	4987.9506216345935	4860.347188143045	0.05031415608387704	0.005622256382701419	-2.989468808392237	-47.8275106813707
9	667	152.66	28665.20709	218.1333676574	168.0	2531.77	2417.21	2263.55	4172.72	2315.88	4878.913020606709	5110.141699803265	5457.041204383136	2960.2479002141163	5333.733016469527	0.0474801536829535	0.02046989251291824	-3.0474434724524477	-35.48240217849823
10	667	152.66	28665.20709	228.5206708791	176.0	6297.77	2767.6	2618.78	2475.31	3068.96	2054.7733078911597	4675.708084707945	4941.419170467816	5227.825886550658	4216.571638352311	0.04223259617593978	0.02536137565657304	-3.1645629348731203	-9.326461737789597
11	667	152.66	28665.20709	238.9079741009	184.0	3172.84	4079.61	3849.78	2943.57	2893.85	4263.906712060478	3316.173303892766	3514.1472427759422	4596.015645048009	4674.98100188122	0.04073044781131683	0.012479883438844368	-3.2007793627513497	-0.8621638332212829
12	667	152.66	28665.20709	249.2952773227	192.0	3721.06	3100.27	3429.58	3336.13	3840.08	3793.783988796264	4553.441425859756	4116.21768535804	4231.51911027155	3676.198894124661	0.04074232220882054	0.007022998982101963	-3.2004878691005296	-0.9333179072711225
13	667	152.66	28665.20709	259.6825805445	200.0	3375.21	3428.07	3976.04	3656.72	4397.86	4356.796147915682	4289.61541812346	3698.429071741353	4021.3912813686825	3343.6948712343024	0.03941985358076696	0.008464579859203791	-3.2334856916031987	7.464262598574162
14	667	152.66	28665.20709	270.0698837663	208.0	4660.91	4357.65	3865.58	4630.86	4378.79	3281.184576287195	3509.5305964138356	3956.277196038563	3302.4764306117545	3492.587222374845	0.03508411204345238	0.0054302547775471575	-3.350006899321189	38.32796106511219
15	667	152.66	28665.20709	280.457186988	216.0	4460.63	7347.79	5288.74	4524.18	4857.19	3560.373776914697	2161.399561027058	3002.891062997804	3510.3621165645495	3269.6909284007847	0.031009434891809788	0.011399704255770334	-3.4734637694537644	72.31113560440255
16	667	152.66	28665.20709	290.8444902098	224.0	6401.85	5784.34	5879.4	6122.57	4263.47	2572.649180717334	2847.293581908267	2801.2576381221324	2690.000140067858	3862.9834753323616	0.029548368032295904	0.010373467691253593	-3.521726763988587	86.09750046656879
17	667	152.66	28665.20709	301.2317934316	232.0	6298.06	5996.38	7666.27	6473.27	6462.08	2708.4400965744253	2844.7026763866743	2225.060979411308	2635.131584907091	2639.694685709791	0.02610606004597858	0.004631040738321292	-3.645587805934733	122.7650931682816
19	667	152.66	28665.20709	311.6190966534	240.0	7673.63	6894.07	7612.4	8315.4	8672.94	2299.5795095264934	2559.6088104251608	2318.0760747842714	2122.1014397007707	2034.6182853435841	0.02266796823956056	0.004053230236190687	-3.786802441789185	166.0368508064966
20	667	152.66	28665.20709	322.0063998751	248.0	9305.71	9506.94	8603.68	9028.81	10118.6	1959.4771800049698	1918.0016271002073	2119.3636198398876	2019.571392990222	1802.0602048449434	0.019636948049560458	0.0023576762253021523	-3.930342382756044	211.51213398989546
21	667	152.66	28665.20709	332.3937030969	256.0	11354.6	11486.3	11361.8	10729.2	10371.1	1657.700884733967	1638.6939628775415	1656.6503956943711	1754.3274862804592	1814.9020321663374	0.017044549523505353	0.0015323691883056064	-4.0719248024006305	257.8379089871165
22	667	152.66	28665.20709	342.7810063187	264.0	18609.6	21420.2	17557.2	19672.2	21044.0	1043.0495305034265	906.1882962276992	1105.571192607965	986.7088857807751	922.3880698943434	0.009927811950028417	0.0016654994516322795	-4.61241517263428	440.3006233193336
23	667	152.66	28665.20709	353.1683095405	272.0	22556.1	22482.9	21747.5	20791.4	21121.0	886.6310496900095	889.517749930517	919.597131620316	961.885136157874	946.8746091526358	0.009209011353102703	0.0006719647119346339	-4.687572779416791	466.45356583028536
24	667	152.66	28665.20709	363.5556127623	280.0	16844.4	15496.5	16364.6	16526.3	17414.4	1222.1950735537673	1328.502739132648	1258.0290808800141	1245.720015791138	1182.1907557520833	0.0124732753302193	0.001076148762827155	-4.384166896984599	357.724438777014
25	667	152.66	28665.20709	373.942915984	288.0	10587.1	10191.7	9731.69	9278.23	12064.2	2000.1083180498288	2077.705071187863	2175.9166983355763	2282.2614630188455	1755.2217945678406	0.020582426690319906	0.003995142493762624	-3.8833176405461276	173.03664390348845
26	667	152.66	28665.20709	384.3302192058	296.0	6233.79	5136.29	5015.97	4656.99	5807.69	3491.222972073426	4237.212239005508	4338.8518773201595	4673.308478455312	3747.367860729757	0.04097592685516832	0.009484144394004822	-3.194770534591762	-88.01674247545165
27	667	152.66	28665.20709	394.7175224276	304.0	3389.57	2342.72	1787.74	3066.26	3312.51	6594.27447379398	9540.941695182464	12502.799583909216	7289.582399450099	6747.679230594884	0.08535055476586127	0.050266637362531494	-2.460988329869885	-373.8424271951293
28	667	152.66	28665.20709	405.1048256494	312.0	866.575	623.089	764.552	451.434	822.867	26471.98338885165	36816.504552630715	30004.44574756736	50815.75380940319	27878.08844587779	0.3439735518886614	0.20000652671880642	-1.0671905086090572	-931.2377502678504
30	667	152.66	28665.20709	415.4921288712	320.0	626.225	373.035	297.614	300.968	275.904	37571.420946545375	63072.26689787923	79055.9687455912	78174.96571811747	85276.62912553054	0.6863025028673277	0.3837240135602574	-0.3764367821744053	-1214.652952385866
