# Supplementary material for: Computational investigation of hysteresis and phase equilibria of n-alkanes in a metal-organic framework with both micropores and mesopores
Source: Commun Chem. 2023 May 8;6:90. doi: 10.1038/s42004-023-00889-3 (PMC10167368; doi:10.1038/s42004-023-00889-3)
Supplement: Supplementary file 4 — Supplementary Data 1 [file 42004_2023_889_MOESM4_ESM.zip › Python-Code/Coexistence_summary.csv]

	RedTemp	VLE-Fuga	Gas_Binodal	Liquid_Binodal	Gas_Spinodal	Liquid_Spinodal	Vapor_SpinLoading	Liquid_SpinLoading	Loading_Diff	Temp	Cluster
1	0.5	0.032640567	13.37004181	380.8992667	-2.962453995	-4.687572779	41.54921289	353.1683095	367.5292249	152.66	0
0	0.5	0.03931954	18.20307359	142.1925201	-2.962453995	-3.47947681	41.54921289	83.09842577	123.9894465	152.66	1
3	0.52	0.056485895	16.99535896	375.2070769	-2.419464487	-4.02424381	197.3587612	342.7810063	358.211718	158.77	0
4	0.52	0.053809744	97.07770847	374.4526522	-2.419464487	-4.02424381	197.3587612	342.7810063	277.3749437	158.77	2
2	0.52	0.063904145	20.09898571	135.3779818	-2.521232774	-2.968773129	41.54921289	93.485729	115.2789961	158.77	1
5	0.54	0.090222916	19.28786005	369.7496445	-1.981596215	-3.367593712	197.3587612	342.7810063	350.4617845	164.88	0
7	0.54	0.086755701	98.56763177	369.0441366	-1.981596215	-3.367593712	197.3587612	342.7810063	270.4765048	164.88	2
6	0.54	0.099936426	23.50876011	135.3516802	-2.112678726	-2.469736707	51.93651611	88.29207739	111.8429201	164.88	1
9	0.56	0.144110844	24.34181572	364.2512697	-1.603592241	-2.731865459	186.971458	332.3937031	339.9094539	170.98	0
10	0.56	0.141218391	110.2083788	363.8774567	-1.603592241	-2.731865459	186.971458	332.3937031	253.6690779	170.98	2
8	0.56	0.152089226	27.68869553	128.8915398	-1.729030463	-2.025170425	51.93651611	93.485729	101.2028443	170.98	1
11	0.587	0.250459952	30.84695076	355.5662054	-1.100637289	-2.006841545	186.971458	332.3937031	324.7192546	179.23	0
13	0.587	0.249647653	117.5672933	355.4903396	-1.100637289	-2.006841545	186.971458	332.3937031	237.9230463	179.23	2
12	0.587	0.252628171	31.52516761	120.1676917	-1.262615082	-1.489763479	51.93651611	93.485729	88.64252409	179.23	1
15	0.61	0.386353407	40.9343677	348.703685	-0.686142012	-1.481612187	197.3587612	322.0063999	307.7693173	186.25	0
16	0.61	0.389439803	121.9740571	348.9398086	-0.686142012	-1.481612187	197.3587612	322.0063999	226.9657515	186.25	2
14	0.61	0.377649749	38.43788301	112.9567754	-0.900859553	-1.04596917	51.93651611	93.485729	74.51889242	186.25	1
18	0.63	0.558493618	129.7669333	343.4135325	-0.362396025	-1.002685153	197.3587612	311.6190967	213.6465992	192.36	2
17	0.63	0.516023132	41.46561858	113.9574771	-0.603012514	-0.707920642	62.32381933	93.485729	72.49185848	192.36	1
20	0.65	0.775368112	133.4718641	336.4063018	-0.064206428	-0.611004757	186.971458	311.6190967	202.9344376	198.46	2
19	0.65	0.695803389	49.00614672	105.6827274	-0.328842968	-0.39335832	62.32381933	93.485729	56.67658065	198.46	1
22	0.701	1.636692711	144.257265	319.7218926	0.601132522	0.291830916	207.7460644	301.2317934	175.4646276	214.04	2
21	0.701	1.364181007	71.52589387	89.23449186	0.311933447	0.309175062	72.71112255	83.09842577	17.70859799	214.04	1
23	0.72	2.100683867	150.0393891	312.9024867	0.826989865	0.585818796	186.971458	290.8444902	162.8630976	219.84	2
24	0.74	2.680507648	154.7143698	304.6642816	1.048511064	0.878177138	186.971458	290.8444902	149.9499119	225.94	2
25	0.76	3.372650786	163.1991475	296.2903596	1.261937591	1.141630087	207.7460644	280.457187	133.0912121	232.05	2
26	0.78	4.186872115	171.1191876	287.5182424	1.463054323	1.384399748	207.7460644	270.0698838	116.3990548	238.16	2
27	0.806	5.455111491	186.1787501	273.3451134	1.708164984	1.680570291	218.1333677	259.6825805	87.16636327	246.1	2
