# Supplementary material for: Computational investigation of hysteresis and phase equilibria of n-alkanes in a metal-organic framework with both micropores and mesopores
Source: Commun Chem. 2023 May 8;6:90. doi: 10.1038/s42004-023-00889-3 (PMC10167368; doi:10.1038/s42004-023-00889-3)
Supplement: Supplementary file 4 — Supplementary Data 1 [file 42004_2023_889_MOESM4_ESM.zip › Python-Code/main.py]

import os
from os import path
import numpy as np
import pandas as pd

from read_data import read_bulk_data
from read_data import read_Widom_data

from plot_Gibbs import Integrate_Gibbs
from plot_Gibbs import Get_Intersection
from plot_Gibbs import plot_Canonical_Gibbs
from plot_Gibbs import Get_Binodal_from_Intersections

from plot_Gibbs import plot_canonical_isotherm

from plot_VLE import Plot_Binodal_Curves

file_dir = os.getcwd()
file_dir = file_dir + '/'
MDWfile = "file_5R.txt"
GCMCfile = "Adsorption.csv"
DESfile = "Desorption.csv"

bulk_file = 'VLE_ethane_bulk_notail.csv'

do_Gibbs = True

IdealRosen = 1

Bulk = False

VLE = True # CHECK IF WE WANT TO DO CO-EXISTENCE CURVES

read_VLE_data = True

if(VLE):
    Coex = pd.DataFrame(columns = ['RedTemp', 'VLE-Fuga', 
                                   'Gas_Binodal', 
                                   #'MidPoint', 
                                   'Liquid_Binodal', 
                                   'Gas_Spinodal', 'Liquid_Spinodal',
                                   'Vapor_SpinLoading', 'Liquid_SpinLoading'], dtype = object)

if not Bulk: 
    Bulk_data = read_bulk_data(bulk_file)
else:
    Bulk_data = pd.DataFrame(columns = ['RedTemp', 'VLE-Fuga', 'BiGas-Loading', 'Mid-Loading',
                                        'BiLiquid-Loading'], dtype = object)
rho_c = 153.42466 # cc/cc, converted from Vc (Johnston et al.)
Bulk_Tc = 305.33 # Bulk Phase Critical Temperature
# Trs = ['0.5', '0.52', '0.54', '0.56', '0.587', '0.61', '0.63', '0.65', 
#         #'0.67', 
#         '0.701', '0.72', '0.74', '0.76',
#         '0.78', '0.806']
#Trs =  ['0.976']
#Trs = ['0.5','0.52', '0.54', '0.56', '0.587', '0.61']
Trs = ['0.5']
Use_subdir = False
if(Use_subdir):
    subdir = '2-box'
else:
    subdir = ''
#plot_Trs = ['0.5', '0.587', '0.701', 
#            '0.806']
plot_Trs= ['0.5','0.52', '0.54', '0.56', '0.587', '0.61']
for Tr in Trs:
    print('Tr = '+Tr)
    final_dir = file_dir + Tr + '/' + subdir
    if not Bulk:
        VP = float(Bulk_data[Bulk_data['RedTemp'] == float(Tr)]['VLE-Fuga']) # read from bulk file
    else:
        VP = 1
    Widom_file = final_dir + '/' + MDWfile
    Dataset = read_Widom_data(Widom_file, IdealRosen)
    if(do_Gibbs):
        Dataset = Integrate_Gibbs(Dataset)
        if not(read_VLE_data):
            Intersections = Get_Intersection(Dataset, threshold = 1e-1)
        else:
            Intersections = pd.read_csv(final_dir + '/' + 'VLE_data.csv')
        if(Tr in plot_Trs):
            plot_Canonical_Gibbs(Dataset = Dataset,
                                  results = Intersections, 
                                  arrow_locations = [0.005, 0.008,0.10],
                                  xrange = [-4, -2], yrange = [-300, 300], Tr = Tr,
                                  automatic_range = True,
                                  file_name = file_dir + Tr + subdir,
                                  plot_Intersection = True)
        if not(read_VLE_data):
            Intersections = Get_Binodal_from_Intersections(Dataset, Intersections)
            
        ## SAVE VLE DATA FOR PLOTTING ##
        if(VLE and len(Intersections) > 0 and not (read_VLE_data)): # If Intersections is empty, skip #
            for a in range(len(Intersections)):
                Coex.loc[len(Coex)] = [Tr, float(np.exp(Intersections['lnP'][a])), # Reduced Temp, transition fugacity
                                       float(Intersections['Vapor_Binodal'][a]),   # Gas_binodal
                                       #float(Intersections['MidPoint'][a]),       # Midpoint
                                       float(Intersections['Liquid_Binodal'][a]),  # Liquid_binodal
                                       float(Intersections['Vapor_Spinodal'][a]),  # Gas_spinodal
                                       float(Intersections['Liquid_Spinodal'][a]), # Liquid_spinodal
                                       float(Intersections['Vapor_SpinLoading'][a]),  # Gas_spinodal LOADING
                                       float(Intersections['Liquid_SpinLoading'][a])] # Liquid_spinodal LOADING
        elif(read_VLE_data):
            if(path.exists(final_dir + '/' + 'VLE_data.csv')):
                temp_data = pd.read_csv(final_dir + '/' + 'VLE_data.csv')
                for a in range(len(Intersections)):
                    Coex.loc[len(Coex)] = [Tr, float(np.exp(temp_data['lnP'][a])), # Reduced Temp, transition fugacity
                                           float(temp_data['Vapor_Binodal'][a]),   # Gas_binodal
                                           #float(Intersections['MidPoint'][a]),       # Midpoint
                                           float(temp_data['Liquid_Binodal'][a]),  # Liquid_binodal
                                           float(temp_data['Vapor_Spinodal'][a]),  # Gas_spinodal
                                           float(temp_data['Liquid_Spinodal'][a]), # Liquid_spinodal
                                           float(temp_data['Vapor_SpinLoading'][a]),  # Gas_spinodal LOADING
                                           float(temp_data['Liquid_SpinLoading'][a])] # Liquid_spinodal LOADING
                                           
        ## SAVE DATA BEFORE PLOTTING ##
        if(not read_VLE_data):
            Dataset.to_csv(final_dir + '/' + 'Widom_data.csv')
            Intersections.to_csv(final_dir + '/' + 'VLE_data.csv')
        if(Bulk and len(Intersections) > 0):
            # BULK PHASE, THERE WILL ONLY BE ONE PHASE
            Bulk_data.loc[len(Bulk_data)] = [Tr, 
                                              Intersections['Vapor_Binodal'][0],
                                              #Intersections['MidPoint'][0],
                                              Intersections['Liquid_Binodal'][0],
                                              np.exp(Intersections['lnP'][0])]
        if(Tr in plot_Trs):
            plot_canonical_isotherm(Dataset, Intersections, 
                                    final_dir + '/' + GCMCfile,  # GCMC FILE LOCATION
                                    final_dir + '/' + DESfile,   # DESORPTION FILE LOCATION 
                                    file_dir + Tr + subdir,  # FRONT STRING FOR DESTINATION FIGURE
                                    VP, rho_c,
                                    # LIMIT THE MAX LOADING TO SOMETHING BELOW THE BINODAL OF LIQUID OF BULK PHASE
                                    liquid_upper_bound = 1.2*float(Bulk_data[Bulk_data['RedTemp'] == float(Tr)]['BiLiquid-Loading']), 
                                    reduced_unit = False) 
if(Bulk):
    Bulk_data.to_csv(file_dir + bulk_file)
if(VLE and len(Trs) > 8):
    Plot_Binodal_Curves(Coex, rho_c, Bulk_Tc, nloops = 3, 
                        file_dir = file_dir, cluster = False)
