# Supplementary material for: Computational investigation of hysteresis and phase equilibria of n-alkanes in a metal-organic framework with both micropores and mesopores
Source: Commun Chem. 2023 May 8;6:90. doi: 10.1038/s42004-023-00889-3 (PMC10167368; doi:10.1038/s42004-023-00889-3)
Supplement: Supplementary file 4 — Supplementary Data 1 [file 42004_2023_889_MOESM4_ESM.zip › Python-Code/plot_Gibbs.py]

##########################
# PLOT GIBBS FREE ENERGY #
##########################
from scipy import integrate
import os
from os import path
from shapely.geometry import LineString
import pathlib
import matplotlib.pyplot as plt
import numpy as np
import pandas as pd

from itertools import combinations
from itertools import permutations

from scipy import integrate

import matplotlib.lines as mlines
import matplotlib.patches as mpatches

# FOR FORMATTING TICKS #
from matplotlib.ticker import FormatStrFormatter

def findcrossings(line1, line2):
    crossings = []
    if line1.crosses(line2):
        crossings.append(line1.intersection(line2))
    return crossings

def Integrate_Gibbs(data):
    Gibbs = integrate.cumtrapz(data['Loading'], -data['lnP'], initial=0)
    data['Gibbs'] = Gibbs
    return data

###################################
# USE LINESTRING TO FIND CROSSING #
###################################
def findcrossings(line1, line2):
    crossings = []
    if line1.crosses(line2):
        crossings.append(line1.intersection(line2))
    #print(crossings)
    return crossings

#####################################
# GET SELF-INTERSECTIONS OF A CURVE #
#####################################
def Get_Intersection(data, threshold = 2e-1):
    first_line = LineString(np.column_stack((data['lnP'], data['Gibbs'])))
    verts = [v for v in first_line.coords] #List all vertices
    segments = []
    results = pd.DataFrame(columns = ['lnP', 'GibbsF', 'Line1', 'Line2'], dtype=object)
    for p1, p2 in zip(verts, verts[1:]): #For each pair of vertices (x1,y1) , (x2,y2)
        if(p2[1]-p1[1] > 0):
            continue
        segment = LineString([p1, p2]) #create a line segment
        segments.append(segment)

    for l1, l2 in combinations(segments,2): #For all combinations of segments
        # check both slopes of the two lines
        vert1 = [v for v in l1.coords]
        vert2 = [v for v in l2.coords]
        slope1 = (vert1[1][1]-vert1[0][1])/(vert1[1][0]-vert1[0][0])
        slope2 = (vert2[1][1]-vert2[0][1])/(vert2[1][0]-vert2[0][0])
        #print(slope1, slope2)
        if(slope2 >= 0 or slope1 >= 0): # need same direction for the two line, all negative
            continue
        if(abs((slope2-slope1)/slope2)< threshold): # if the slope diff is too small, pass
            continue
        res = findcrossings(l1, l2) #Find crossings
        
        if len(res)>0:
            for a  in res:
                ## IF THERE IS AN INTERSECTION, ALSO RECORD THE LINE SEGMENTS ##
                ## THIS IS FOR LATER TRACING THE BINODALS ##
                results.loc[len(results)] = [a.xy[0][0], a.xy[1][0], 
                                             vert1, vert2]
            
    #print(results)
    return results # Dataframe for Gibbs Intersections

###########################
# ADD ARROWS TO A 2D LINE #
###########################
def add_arrow_to_line2D(
    axes, line, arrow_locs=[0.2, 0.4, 0.6, 0.8],
    arrowstyle='-|>', arrowsize=1, transform=None, 
    use_line_color = False, color1 = 'purple', color2 = 'red'):
    """
    Add arrows to a matplotlib.lines.Line2D at selected locations.

    Parameters:
    -----------
    axes: 
    line: Line2D object as returned by plot command
    arrow_locs: list of locations where to insert arrows, % of total length
    arrowstyle: style of the arrow
    arrowsize: size of the arrow
    transform: a matplotlib transform instance, default to data coordinates

    Returns:
    --------
    arrows: list of arrows
    """
    if not isinstance(line, mlines.Line2D):
        raise ValueError("expected a matplotlib.lines.Line2D object")
    x, y = line.get_xdata(), line.get_ydata()

    arrow_kw = {
        "arrowstyle": arrowstyle,
        "mutation_scale": 10 * arrowsize,
    }

    if(use_line_color):
        color = line.get_color()
    else:
        color = color1
    use_multicolor_lines = isinstance(color, np.ndarray)
    if use_multicolor_lines:
        raise NotImplementedError("multicolor lines not supported")
    else:
        arrow_kw['color'] = color

    linewidth = line.get_linewidth()
    if isinstance(linewidth, np.ndarray):
        raise NotImplementedError("multiwidth lines not supported")
    else:
        arrow_kw['linewidth'] = linewidth

    if transform is None:
        transform = axes.transData

    arrows = []
    for loc in arrow_locs:
        s = np.cumsum(np.sqrt(np.diff(x) ** 2 + np.diff(y) ** 2))
        n = np.searchsorted(s, s[-1] * loc)
        arrow_tail = (x[n], y[n])
        arrow_head = (np.mean(x[n:n + 2]), np.mean(y[n:n + 2]))
        #print(arrow_tail)
        #print(arrow_head)
        # for the arrows pointing up, use a different color
        if(arrow_head[1]-arrow_tail[1] > 0):
            arrow_kw['color'] = color2
        else:
            arrow_kw['color'] = color
        p = mpatches.FancyArrowPatch(
            arrow_tail, arrow_head, transform=transform,
            **arrow_kw)
        axes.add_patch(p)
        arrows.append(p)
    #return arrows

#################################################
# GENERATE GIBBS ENERGY PLOT WITH INTERSECTIONS #
#################################################
def plot_Canonical_Gibbs(Dataset, results, arrow_locations,
                         xrange, yrange, Tr, automatic_range,
                         file_name, 
                         plot_Intersection):
    fsize = 10
    fig1 = plt.figure()
    ax = fig1.add_subplot(111)
    line, = ax.plot(Dataset['lnP'], Dataset['Gibbs'], label = 'Canonical Gibbs Free Energy')
    add_arrow_to_line2D(ax, line, arrow_locs=arrow_locations,
                        arrowstyle='->', arrowsize=2)
    if(plot_Intersection):
        ax.scatter(results['lnP'], results['GibbsF'], label = 'Free Energy Intersection', color = 'purple')
    if(automatic_range):
        ## RANGE IS MEAN +/- STANDARD DEVIATION
        xrange = [np.mean(Dataset['lnP'])-1.5*np.std(Dataset['lnP']), np.mean(Dataset['lnP'])+1.5*np.std(Dataset['lnP'])]
        xrange = [round(a, 2) for a in xrange]
        yrange = [np.mean(Dataset['Gibbs'])-1.5*np.std(Dataset['Gibbs']), np.mean(Dataset['Gibbs'])+1.5*np.std(Dataset['Gibbs'])]
        yrange = [round(a, 2) for a in yrange]
    ax.set_xlim(xrange)
    ax.set_ylim(yrange)
    ax.set_xlabel('ln(Fugacity [Bar])', fontsize = fsize, fontweight = 'bold')
    ax.set_ylabel('Free Energy', fontsize = fsize, fontweight = 'bold')
    ## FORMAT THE TICK LABELS ##
    #def format_tick_labels(x, pos):
    #    return '{0:.2f}'.format(x)
    #ax.xaxis.set_major_formatter(FuncFormatter(format_tick_labels))
    ax.set_xticklabels(ax.get_xticks(), weight='bold')
    ax.set_yticklabels(ax.get_yticks(), weight='bold')
    ax.yaxis.set_major_formatter(FormatStrFormatter('%d'))
    ax.xaxis.set_major_formatter(FormatStrFormatter('%0.2f'))
    #ax.set_ylabel('Free Energy: ' + r'$\int N d(ln-of-fugacity)$')
    ax.legend(prop={'size': 10})
    fig1.savefig(file_name + '-Gibbs-real.png', dpi=900, bbox_inches = 'tight')

#########################################
# GET BINODALS FROM GIBBS INTERSECTIONS #
#########################################
def Get_Binodal_from_Intersections(Dataset, results):
    vapor_binodals = []
    midpoint = []
    liquid_binodals = []
    vapor_spinodals = []
    liquid_spinodals = []
    vapor_spinLoading = []
    liquid_spinLoading = []
    
    for a in range(len(results)):
        #print(a)
        intersect = results.iloc[a][0]
        ## LOCATE THE LOADING RANGE ##
        ## intersect is formed by two lines, 4 vertices ##
        p11 = results['Line1'][a][0][0]  # Get the lnP value for the first point on the first line
        #print(type(p11))
        p12 = results['Line1'][a][1][0]  # Get the lnP value for the second point on the first line
        p21 = results['Line2'][a][0][0]  # Get the lnP value for the first point on the second line
        p22 = results['Line2'][a][1][0]  # Get the lnP value for the second point on the second line
        ## WE LOCATED THE 4 POINTS, THEN LOCATE THEIR LOADINGS ##
        Loadings = [float(Dataset[Dataset.isin([a]).any(axis=1)]['Loading']) for a in [p11, p12, p21, p22]]
        min_loading = min(Loadings)
        max_loading = max(Loadings)
        #print(min_loading, max_loading)
        ## EXTRACT THE PART OF Dataset THAT FALL WITHIN THIS RANGE ##
        VLEData = Dataset.reset_index()
        VLEData = VLEData.loc[VLEData['Loading'] >= min_loading]
        VLEData = VLEData.loc[VLEData['Loading'] <= max_loading]
        first_line = LineString(np.column_stack((VLEData['lnP'], VLEData['Loading'])))
        second_line = LineString(np.column_stack((intersect*np.ones(len(VLEData['Loading'])), VLEData['Loading'])))
        intersection = first_line.intersection(second_line)
        if intersection.geom_type == 'MultiPoint':
            Y_values = LineString(intersection).xy[1]
        elif intersection.geom_type == 'Point':
            Y_values = intersection.xy[1]
        vapor_binodals.append(Y_values[0])
        liquid_binodals.append(Y_values[-1])
        # EXTRACT DATA BASED ON THE VALUES OF THE BINODALS
        VLEData = VLEData.loc[VLEData['Loading'] >= Y_values[0]]
        VLEData = VLEData.loc[VLEData['Loading'] <= Y_values[-1]]
        vapor_spinodals.append(float(np.max(VLEData['lnP'])))
        liquid_spinodals.append(float(np.min(VLEData['lnP'])))
        # GET THE LOADINGS OF THESE SPINODALS
        vapor_spinLoading.append(float(VLEData['Loading'][VLEData[['lnP']].idxmax()]))
        liquid_spinLoading.append(float(VLEData['Loading'][VLEData[['lnP']].idxmin()]))
        # # exclude vapor and gas binodals
        # Y_values.pop(0)
        # Y_values.pop(len(Y_values)-1)
        # Manipulate the middle point
        # while(len(Y_values) > 1):
        #     #https://stackoverflow.com/questions/15606537/finding-minimal-difference
        #     mini_diff = np.min([Y_values[i + 1] - Y_values[i] for i in range(1,len(Y_values)-1)])
        #     #https://stackoverflow.com/questions/53775302/remove-values-from-numpy-array-closer-to-each-other
        #     Y_values = np.delete(Y_values, np.argwhere(np.ediff1d(Y_values) <= mini_diff) + 1)
        
        # midpoint.append(Y_values[0])
        
    results['Vapor_Binodal'] = vapor_binodals
    #results['MidPoint'] = midpoint
    results['Liquid_Binodal'] = liquid_binodals
    results['Vapor_Spinodal'] = vapor_spinodals
    results['Liquid_Spinodal'] = liquid_spinodals
    results['Vapor_SpinLoading'] = vapor_spinLoading
    results['Liquid_SpinLoading'] = liquid_spinLoading
    
    return results

#############################
# PLOT ISOTHERM (CANONICAL) #
#############################
def plot_canonical_isotherm(Dataset, results, 
                            GCMCFile, DESFile,
                            Final_string, # FINAL STRING ADDED TO THE FILE NAME OF THE FIGURE
                            VP, rho_c,
                            liquid_upper_bound,
                            reduced_unit = False, # PLOT IN rho/rho_c and f/f0
                            npoints = 20, plot_transitions = True,
                            UseErrorBar = True):
    params = {'mathtext.default': 'regular' }          
    plt.rcParams.update(params)
    if(reduced_unit):
        weightVP = VP
        weightrho_c = rho_c
        text = 'reduced'
    else:
        weightVP = 1
        weightrho_c = 1
        text = ''
    fsize = 10
    figIso = plt.figure()
    ax1 = figIso.add_subplot(111)
    ## LIMIT THE UPPER BOUND IN THE LOADING ##
    Dataset = Dataset.loc[Dataset['Loading'] <= liquid_upper_bound]
    if(path.exists(GCMCFile)):
        GCMC = pd.read_csv(GCMCFile)
        GCMC['Fugacity'] /= 1e5
        GCMC = GCMC.sort_values(by = 'Fugacity', ascending = True)
        if (UseErrorBar):
            Errorbar = GCMC['ADS-uncertainty']
        else:
            Errorbar = np.zeros(len(GCMC['Fugacity']))
        ax1.errorbar(GCMC['Fugacity']/weightVP, GCMC['ADS-Loading']/weightrho_c, yerr = Errorbar/weightrho_c, 
                     label = 'GCMC Adsorption', 
                     capsize = 5, ecolor = 'blue', fmt='-o', color = 'blue')
    if(path.exists(DESFile)):    
        DES = pd.read_csv(DESFile)
        DES['Fugacity'] /= 1e5
        DES = DES.sort_values(by = 'Fugacity', ascending = True)
        if (UseErrorBar):
            Errorbar = DES['DES-uncertainty']
        else:
            Errorbar = np.zeros(len(DES['Fugacity']))
        ax1.errorbar(DES['Fugacity']/weightVP, DES['DES-Loading']/weightrho_c, yerr = Errorbar/weightrho_c, 
                     label = 'GCMC Desorption',
                     capsize = 5, ecolor = 'orange', fmt='-o', color = 'orange', markerfacecolor='none')
    if (UseErrorBar):
        Errorbar = Dataset['FugacityError']
        ax1.errorbar(Dataset['Fugacity']/weightVP, Dataset['Loading']/weightrho_c, xerr = Errorbar/weightVP, 
                 capsize = 5, ecolor = 'red', fmt='D', label='Canonical Isotherm', color = 'red')
    else:
        Errorbar = np.zeros(len(Dataset['Fugacity']))
        ax1.errorbar(Dataset['Fugacity']/weightVP, Dataset['Loading']/weightrho_c, xerr = Errorbar/weightVP, 
                     capsize = 5, ecolor = 'red', fmt='-D', label='Canonical Isotherm', color = 'red')
    ## THEN, ADD EQUILIBRIUM FUGACITIES TO THE PLOT ##
    if(plot_transitions):
        for a in range(len(results)):
            equi_loadings = np.linspace(results['Vapor_Binodal'][a], results['Liquid_Binodal'][a], npoints)
            equi_fugacities = np.exp(results['lnP'][a])*np.ones(npoints)
            #print(equi_fugacities[0])
            ax1.plot(equi_fugacities/weightVP, equi_loadings/weightrho_c, '--',#str(a+1), 
                     label = 'Equilibrium ' + str(a), color = 'black')
    ## DO AXES, LABEL, TICKS ##
    
    if(reduced_unit):
        ax1.set_xlabel('$f/f_{0}$', fontsize = fsize, fontweight='bold')
        ax1.set_ylabel(r"${\rho}$/${\rho_c}$", fontsize = fsize, fontweight='bold')
        ax1.set_xlim([0, 1])
        ax1.set_ylim([0, 3])
    else:
        ax1.set_xlabel('Fugacity [Bar]', fontsize = fsize, fontweight='bold')
        ax1.set_ylabel(r"Loading [cm$^{\rm 3}$/cm$^{\rm 3}$]", fontsize = fsize, fontweight='bold')
        ax1.set_xlim([0, VP])
        ax1.set_ylim([0,3*rho_c])
        ax1.set_xticklabels(ax1.get_xticks(), weight='bold')
        ax1.set_yticklabels(ax1.get_yticks(), weight='bold')
    ax1.yaxis.set_major_formatter(FormatStrFormatter('%d'))
    ax1.xaxis.set_major_formatter(FormatStrFormatter('%0.2f'))
    figIso.savefig(Final_string + '-MDW-Isotherm-Error' + text + '.png', dpi=900, bbox_inches = 'tight')
        
