# Supplementary material for: Computational investigation of hysteresis and phase equilibria of n-alkanes in a metal-organic framework with both micropores and mesopores
Source: Commun Chem. 2023 May 8;6:90. doi: 10.1038/s42004-023-00889-3 (PMC10167368; doi:10.1038/s42004-023-00889-3)
Supplement: Supplementary file 4 — Supplementary Data 1 [file 42004_2023_889_MOESM4_ESM.zip › Python-Code/plot_VLE.py]

#################################
# PLOT PHASE EQUILIBRIUM CURVES #
#################################
from scipy import integrate
import os
from os import path
from shapely.geometry import LineString
import pathlib
import matplotlib.pyplot as plt
import numpy as np
import pandas as pd

# FOR CLUSTERING #
from sklearn.cluster import KMeans

def Plot_Binodal_Curves(Binodals, rho_c, Bulk_Tc, nloops, 
                        file_dir, cluster = True):
    # PLOTTING SETUP #
    list_color = ['blue', 'red', 'lawngreen', 'green', 'yellow'] # FROM HIGH TO LOW
    fsize = 10
    fig2 = plt.figure()
    ax2 = fig2.add_subplot(111)
    if(cluster):
        # FIRST, SORT THE DATASET #
        # SORTED DATASET SHOULD BE BASED ON DIFFERENCE BETWEEN BINODALS #
        Binodals['Loading_Diff'] = Binodals['Liquid_Binodal'] - Binodals['Gas_Binodal']
        Binodals = Binodals.sort_values(by = ['Loading_Diff'], ascending = False)
        Binodals['Temp'] = [round(float(a)*Bulk_Tc, 2) for a in Binodals['RedTemp']]
        #https://datascience.stackexchange.com/questions/48693/perform-k-means-clustering-over-multiple-columns
        # TRY CLUSTERING THEM #
        # USE THE NUMBER OF PORES + 1 #
        # THE "1" IS FOR THE TOTAL EQULIBRIUM #
        kmeans = KMeans(n_clusters=nloops) 
        y = kmeans.fit_predict(Binodals[['Gas_Binodal', 'Liquid_Binodal', 'Gas_Spinodal', 'Liquid_Spinodal', 'Vapor_SpinLoading', 'Liquid_SpinLoading']])
        Binodals['Cluster'] = y
        Binodals.to_csv(file_dir + 'Coexistence_summary.csv')
    else:
        Binodals = pd.read_csv(file_dir + 'Coexistence_summary.csv')
    # ASSIGN COLORS BASED ON AVERAGE LOADING DIFFERENCES #
    colors = pd.DataFrame(columns = ['Loop', 'Mean'], dtype = object)
    for a in range(nloops):
        colors.loc[len(colors)] = [a, np.mean(Binodals[Binodals['Cluster'] == a]['Loading_Diff'])]
    colors = colors.sort_values(by = ['Mean'], ascending = True) # SORT FROM HIGH TO LOW
    colors = colors.reset_index(drop=True)
    print(colors)
    for a in range(nloops):
        loop_df = Binodals[Binodals['Cluster'] == colors['Loop'][a]] 
        print(colors['Loop'][a])
        if(a == 2): # CHECK IF IT SPANS MOST OF THE RANGE
            #text = 'Equilibrium ' + str(a) + ' (Overall)'
            text = 'Overall'
        elif(a == 0):
            #text = 'Equilibrium ' + str(a) + ' (Micro)'
            text = 'Micropore'
        elif(a == 1):
            #text = 'Equilibrium ' + str(a) + ' (Meso)'
            text = 'Mesopore'
        ax2.scatter(loop_df['Gas_Binodal'], loop_df['Temp'], 
                    marker='D', label=text, color = list_color[a])
        ax2.scatter(loop_df['Liquid_Binodal'], loop_df['Temp'], 
                    marker='D', color = list_color[a])
    ax2.set_ylabel('T [K]', fontsize = fsize)
    #ax2.set_xticklabels(ax2.get_xticks(), weight='bold')
    #ax2.set_yticklabels(ax2.get_yticks(), weight='bold')
    ax2.set_xlabel(r"Loading [cm$^{\rm 3}$/cm$^{\rm 3}$]", fontsize = fsize)
    ax2.set_ylim([0.5*Bulk_Tc, 0.8*Bulk_Tc])
    ax2.set_xlim([0*rho_c,2.5*rho_c])
    ax2.legend(prop={'size': 8})#, 'weight':'bold'})
    fig2.savefig(file_dir + 'VLE-Binodal.png', dpi=900, bbox_inches = 'tight')
