# Supplementary material for: Computational investigation of hysteresis and phase equilibria of n-alkanes in a metal-organic framework with both micropores and mesopores
Source: Commun Chem. 2023 May 8;6:90. doi: 10.1038/s42004-023-00889-3 (PMC10167368; doi:10.1038/s42004-023-00889-3)
Supplement: Supplementary file 4 — Supplementary Data 1 [file 42004_2023_889_MOESM4_ESM.zip › Python-Code/read_data.py]

import pathlib

import matplotlib.pyplot as plt
import numpy as np
import pandas as pd

########################
# READ BULK PHASE DATA #
########################
def read_bulk_data(bulk_file):
    Bulk_data = pd.read_csv(bulk_file)
    # To read corresponding temperatures easier, round 'RedTemp' to 3 digits
    Bulk_data['RedTemp'] = round(Bulk_data['RedTemp'], 3)
    return Bulk_data

#######################
# READ NVT-WIDOM DATA #
#######################
def read_Widom_data(Widom_file, IdealRosen):
    Dataset = pd.read_table(Widom_file, delim_whitespace=True)
    kB = 1.3806E-23
    Temp = Dataset['Temp'][0] # in Kelvin
        
    Dataset['F1'] = IdealRosen*kB*Temp*Dataset['NumberLoading']/(Dataset['Volume']*1E-30)/Dataset['R1']
    Dataset['F2'] = IdealRosen*kB*Temp*Dataset['NumberLoading']/(Dataset['Volume']*1E-30)/Dataset['R2']
    Dataset['F3'] = IdealRosen*kB*Temp*Dataset['NumberLoading']/(Dataset['Volume']*1E-30)/Dataset['R3']
    Dataset['F4'] = IdealRosen*kB*Temp*Dataset['NumberLoading']/(Dataset['Volume']*1E-30)/Dataset['R4']
    Dataset['F5'] = IdealRosen*kB*Temp*Dataset['NumberLoading']/(Dataset['Volume']*1E-30)/Dataset['R5']
    Dataset['Fugacity'] = Dataset[['F1', 'F2', 'F3', 'F4', 'F5']].mean(axis=1)
    Dataset['FugacityError'] = Dataset[['F1', 'F2', 'F3', 'F4', 'F5']].std(axis=1)*2
    Dataset['Fugacity'] /= 1e5
    Dataset['FugacityError'] /= 1e5
    Dataset['lnP'] = np.log(Dataset['Fugacity'])
        
    Dataset = Dataset.sort_values(by = ['NumberLoading'])
    # CHANGE COLUMN NAME
    Dataset.rename(columns = {'AvgLoading' : 'Loading'}, inplace = True)
    return Dataset
