# Supplementary material for: Computational investigation of hysteresis and phase equilibria of n-alkanes in a metal-organic framework with both micropores and mesopores
Source: Commun Chem. 2023 May 8;6:90. doi: 10.1038/s42004-023-00889-3 (PMC10167368; doi:10.1038/s42004-023-00889-3)
Supplement: Supplementary file 4 — Supplementary Data 1 [file 42004_2023_889_MOESM4_ESM.zip › Python-Code/VLE_ethane_bulk_notail.csv]

	RedTemp	BiGas-Loading	Mid-Loading	BiLiquid-Loading	VLE-Fuga
0	0.5	0.490448539	224.7299216	428.0660391	0.146162441
1	0.52	0.729053588	215.5216226	423.8156298	0.234328418
2	0.54	0.939919457	196.9720897	419.776676	0.357360854
3	0.56	1.136882688	211.8705634	412.7312628	0.531242458
4	0.587	1.369742555	200.9895808	406.1350236	0.853699647
5	0.61	2.056475688	195.8327906	399.263846	1.241024946
6	0.63	2.609898347	193.8330641	392.9362537	1.668440988
7	0.65	3.406179028	186.8826083	387.1720598	2.197371535
8	0.67	4.287734817	185.3755465	380.6620709	2.837797021
9	0.701	6.13876873	179.958517	370.7485932	4.072354785
10	0.72	7.522234329	178.0113497	364.9873245	4.992798597
11	0.74	9.205560749	174.9709492	357.8633547	6.09408285
12	0.76	11.28262701	173.0722511	350.6176572	7.354202863
13	0.78	14.6864507	170.5195007	343.335327	8.784456641
14	0.806	18.48766793	167.8601406	333.1608211	10.87761748
15	0.976	74.99193785	154.5654822	237.9586848	31.25167479
