# Supplementary material for: Computational investigation of hysteresis and phase equilibria of n-alkanes in a metal-organic framework with both micropores and mesopores
Source: Commun Chem. 2023 May 8;6:90. doi: 10.1038/s42004-023-00889-3 (PMC10167368; doi:10.1038/s42004-023-00889-3)
Supplement: Supplementary file 5 — Supplementary Data 2 [file 42004_2023_889_MOESM5_ESM.zip]

Archive with 3 entries (3 files):
- NVT-Widom/force_field_mixing_rules.def
- NVT-Widom/pseudo_atoms.def
- NVT-Widom/simulation.input
