# Supplementary material for: Computational investigation of hysteresis and phase equilibria of n-alkanes in a metal-organic framework with both micropores and mesopores
Source: Commun Chem. 2023 May 8;6:90. doi: 10.1038/s42004-023-00889-3 (PMC10167368; doi:10.1038/s42004-023-00889-3)
Supplement: Supplementary file 5 — Supplementary Data 2 [file 42004_2023_889_MOESM5_ESM.zip › NVT-Widom/force_field_mixing_rules.def]

# general rule for shifted vs truncated
truncated
# general rule tailcorrections
no
# number of defined interactions
120
# type interaction
Ac_              lennard-jones         16.60    3.10
Ag_              lennard-jones         18.11    2.80
Al_              lennard-jones         254.09   4.01
Am_              lennard-jones         7.04     3.01
Ar_              lennard-jones         93.08    3.45
As_              lennard-jones         155.47   3.77
At_              lennard-jones         142.89   4.23
Au_              lennard-jones         19.62    2.93
B_               lennard-jones         90.57    3.64
Ba_              lennard-jones         183.15   3.30
Be_              lennard-jones         42.77    2.45
Bi_              lennard-jones         260.63   3.89
Bk_              lennard-jones         6.54     2.97
Br_		 lennard-jones	       126.29	3.73
C_               lennard-jones         52.83    3.43
Ca_              lennard-jones         119.75   3.03
Cd_              lennard-jones         114.72   2.54
Ce_              lennard-jones         6.54     3.17
Cf_              lennard-jones         6.54     2.95
Cl_              lennard-jones         114.21   3.52
Cm_              lennard-jones         6.54     2.96
Co_              lennard-jones         7.04     2.56
Cr_              lennard-jones         7.55     2.69
Cu_              lennard-jones         2.52     3.11
Cs_              lennard-jones         22.64    4.02
Dy_              lennard-jones         3.52     3.05
Eu_              lennard-jones         4.03     3.11
Er_              lennard-jones         3.52     3.02
Es_              lennard-jones         6.04     2.94
F_               lennard-jones         25.16     3.00
Fe_              lennard-jones         6.54     2.59
Fm_              lennard-jones         6.04     2.93
Fr_              lennard-jones         25.16    4.37
Ga_              lennard-jones         208.81   3.90
Ge_              lennard-jones         190.69   3.81
Gd_              lennard-jones         4.53     3.00
H_               lennard-jones         22.14    2.57
He               lennard-jones         10.9     2.64
Hf_              lennard-jones         36.23    2.80
Hg_              lennard-jones         193.71   2.41
Ho_              lennard-jones         3.52     3.04
I_               lennard-jones         170.57   4.01
In_              lennard-jones         301.39   3.98
Ir_              lennard-jones         36.73    2.53
K_               lennard-jones         17.61    3.40
Kr_              lennard-jones         110.69   3.70
La_              lennard-jones         8.55     3.14
Li_              lennard-jones         12.58    2.18
Lu_              lennard-jones         20.63    3.24
Lr_              lennard-jones         5.53     2.88
Md_              lennard-jones         5.53     2.92
Mg_              lennard-jones         55.85    2.69
Mn_              lennard-jones         6.54     2.64
Mo_              lennard-jones         28.18    2.72
N_               lennard-jones         34.72    3.26
Na_              lennard-jones         15.09    2.66
Ne_              lennard-jones         21.13    2.66
Nb_              lennard-jones         29.69    2.82
Nd_              lennard-jones         5.03     3.18
No_              lennard-jones         5.53     2.89
Ni_              lennard-jones         7.55     2.52
Np_              lennard-jones         9.56     3.05
O_               lennard-jones         30.19    3.12
Os_              lennard-jones         18.62    2.78
P_               lennard-jones         153.46   3.69
Pa_              lennard-jones         11.07    3.05
Pb_              lennard-jones         333.59   3.83
Pd_              lennard-jones         24.15    2.58
Pm_              lennard-jones         4.53     3.16
Po_              lennard-jones         163.52   4.20
Pr_              lennard-jones         5.03     3.21
Pt_              lennard-jones         40.25    2.45
Pu_              lennard-jones         8.05     3.05
Ra_              lennard-jones         203.27   3.28
Rb_              lennard-jones         20.13    3.67
Re_              lennard-jones         33.21    2.63
Rh_              lennard-jones         26.67    2.61
Rn_              lennard-jones         124.78   4.25
Ru_              lennard-jones         28.18    2.64
S_               lennard-jones         137.86   3.59
Sb_              lennard-jones         225.91   3.94
Sc_              lennard-jones         9.56     2.94
Se_              lennard-jones         146.42   3.75
Si_              lennard-jones         202.27   3.83
Sm_              lennard-jones         4.03     3.14
Sn_              lennard-jones         285.28   3.91
Sr_              lennard-jones         118.24   3.24
Ta_              lennard-jones         40.75    2.82
Tb_              lennard-jones         3.52     3.07
Tc_              lennard-jones         24.15    2.67
Te_              lennard-jones         200.25   3.98
Th_              lennard-jones         13.08    3.03
Ti_              lennard-jones         8.55     2.83
Tl_              lennard-jones         342.14   3.87
Tm_              lennard-jones         3.02     3.01
U_               lennard-jones         11.07    3.02
V_               lennard-jones         8.05     2.80
W_               lennard-jones         33.71    2.73
Xe_              lennard-jones         167.04   3.92
Y_               lennard-jones         36.23    2.98
Yb_              lennard-jones         114.72   2.99
Zn_              lennard-jones         62.39    2.46
Zr_              lennard-jones         34.72    2.78
CH4_sp3          lennard-jones         148.0   3.73
CH3_sp3          lennard-jones          98.0    3.75
CH2_sp3          lennard-jones          46.0    3.95
CH_sp3           lennard-jones          10      4.68
C_sp3            lennard-jones           0.5     6.4
H_h2		 lennard-jones		0.0    0.0
H_com		 lennard-jones		36.7   2.958
N_n2             lennard-jones          36.0    3.31
N_com            lennard-jones          0.0     0.0
O_co2            lennard-jones          79.0    3.05
C_co2            lennard-jones          27.0    2.80
Ow		 lennard-jones		78.0	3.15
CH_benz          lennard-jones          50.5    3.695
EFF_C2H5         lennard-jones          235.1   4.5184
EFF_C2H4         lennard-jones          217.41  4.352
CH3_sp3_HS       HARD_SPHERE            3.75
CH3_sp3_UA2      lennard-jones          134.5   3.52
# general mixing rule for Lennard-Jones
Lorentz-Berthelot
