# Supplementary material for: Computational investigation of hysteresis and phase equilibria of n-alkanes in a metal-organic framework with both micropores and mesopores
Source: Commun Chem. 2023 May 8;6:90. doi: 10.1038/s42004-023-00889-3 (PMC10167368; doi:10.1038/s42004-023-00889-3)
Supplement: Supplementary file 5 — Supplementary Data 2 [file 42004_2023_889_MOESM5_ESM.zip › NVT-Widom/pseudo_atoms.def]

#number of pseudo atoms
129
#type     print   as     chem   oxidation     mass          charge     polarization     B-factor     radii     connectivity     anisotropic anisotropic-type tinker-type
Ac_       yes     Ac     Ac     0     	      227     	    0          0     1     1     0     0     relative     0
Ag_       yes     Ag     Ag     0     	      107.868       0          0     1     1     0     0     relative     0
Al_       yes     Al     Al     0     	      26.982        0          0     1     1     0     0     relative     0
Am_    	  yes     Am     Am     0     	      243     	    0	       0     1     1     0     0     relative     0
Ar_       yes     Ar     Ar     0     	      39.948        0          0     1     1     0     0     relative     0
As_       yes     As     As     0     	      74.922        0          0     1     1     0     0     relative     0
At_       yes     At     At     0     	      210     	    0          0     1     1     0     0     relative     0
Au_       yes     Au     Au     0     	      196.967       0          0     1     1     0     0     relative     0
B_     	  yes     B      B      0     	      10.811        0          0     1     1     0     0     relative     0
Ba_       yes     Ba     Ba     0     	      137.327       0          0     1     1     0     0     relative     0
Be_       yes     Be     Be     0     	      9.012         0          0     1     1     0     0     relative     0
Bh_       yes     Bh     Bh     0     	      264     	    0          0     1     1     0     0     relative     0
Bi_    	  yes     Bi     Bi     0     	      208.98        0          0     1     1     0     0     relative     0
Bk_       yes     Bk     Bk     0     	      247     	    0          0     1     1     0     0     relative     0
Br_       yes     Br     Br     0     	      79.904        0          0     1     1     0     0     relative     0
C_     	  yes     C      C      0     	      12.011        0          0     1     1     0     0     relative     0
Ca_       yes     Ca     Ca     0     	      40.078        0          0     1     1     0     0     relative     0
Cd_       yes     Cd     Cd     0     	      112.411       0          0     1     1     0     0     relative     0
Ce_       yes     Ce     Ce     0     	      140.116       0          0     1     1     0     0     relative     0
Cf_       yes     Cf     Cf     0     	      251           0          0     1     1     0     0     relative     0
Cl_       yes     Cl     Cl     0     	      35.453        0          0     1     1     0     0     relative     0
Cm_       yes     Cm     Cm     0     	      247           0          0     1     1     0     0     relative     0
Co_       yes     Co     Co     0     	      58.933        0          0     1     1     0     0     relative     0
Cr_       yes     Cr     Cr     0     	      51.996        0          0     1     1     0     0     relative     0
Cs_       yes     Cs     Cs     0     	      132.905       0          0     1     1     0     0     relative     0
Cu_       yes     Cu     Cu     0     	      63.546        0          0     1     1     0     0     relative     0
Db_       yes     Db     Db     0     	      262           0          0     1     1     0     0     relative     0
Ds_       yes     Ds     Ds     0     	      271           0          0     1     1     0     0     relative     0
Dy_       yes     Dy     Dy     0     	      162.5         0          0     1     1     0     0     relative     0
Er_       yes     Er     Er     0     	      167.26        0          0     1     1     0     0     relative     0
Es_       yes     Es     Es     0     	      252           0          0     1     1     0     0     relative     0
Eu_       yes     Eu     Eu     0     	      151.964       0          0     1     1     0     0     relative     0
F_     	  yes     F      F      0     	      18.998        0          0     1     1     0     0     relative     0
Fe_       yes     Fe     Fe     0     	      55.845        0          0     1     1     0     0     relative     0
Fm_       yes     Fm     Fm     0     	      257           0          0     1     1     0     0     relative     0
Fr_       yes     Fr     Fr     0     	      223           0          0     1     1     0     0     relative     0
Ga_       yes     Ga     Ga     0     	      69.723        0          0     1     1     0     0     relative     0
Gd_       yes     Gd     Gd     0     	      157.25        0          0     1     1     0     0     relative     0
Ge_       yes     Ge     Ge     0     	      72.61         0          0     1     1     0     0     relative     0
H_     	  yes     H      H      0     	      1.008         0          0     1     1     0     0     relative     0
He     	  yes     He     He     0     	      4.003         0          0     1     1     0     0     relative     0
Hf_       yes     Hf     Hf     0     	      178.49        0          0     1     1     0     0     relative     0
Hg_       yes     Hg     Hg     0     	      200.59        0          0     1     1     0     0     relative     0
Ho_       yes     Ho     Ho     0     	      164.93        0          0     1     1     0     0     relative     0
Hs_       yes     Hs     Hs     0     	      269           0          0     1     1     0     0     relative     0
I_     	  yes     I      I      0     	      126.904       0          0     1     1     0     0     relative     0
In_       yes     In     In     0     	      114.818       0          0     1     1     0     0     relative     0
Ir_       yes     Ir     Ir     0     	      192.217       0          0     1     1     0     0     relative     0
K_     	  yes     K      K      0     	      39.098        0          0     1     1     0     0     relative     0
Kr_       yes     Kr     Kr     0     	      83.8          0          0     1     1     0     0     relative     0
La_       yes     La     La     0     	      138.906       0          0     1     1     0     0     relative     0
Li_       yes     Li     Li     0     	      6.941         0          0     1     1     0     0     relative     0
Lw_       yes     Lr     Lr     0     	      262           0          0     1     1     0     0     relative     0
Lu_       yes     Lu     Lu     0     	      174.967       0 	       0     1     1     0     0     relative     0
Md_       yes     Md     Md     0     	      258           0          0     1     1     0     0     relative     0
Mg_       yes     Mg     Mg     0     	      24.305        0          0     1     1     0     0     relative     0
Mn_       yes     Mn     Mn     0     	      54.938        0          0     1     1     0     0     relative     0
Mo_       yes     Mo     Mo     0     	      95.94         0          0     1     1     0     0     relative     0
Mt_       yes     Mt     Mt     0     	      268           0          0     1     1     0     0     relative     0
N_     	  yes     N      N      0     	      14.007        0          0     1     1     0     0     relative     0
Na_       yes     Na     Na     0     	      22.991        0          0     1     1     0     0     relative     0
Nb_       yes     Nb     Nb     0     	      92.906        0          0     1     1     0     0     relative     0
Nd_       yes     Nd     Nd     0     	      144.24        0          0     1     1     0     0     relative     0
Ne_       yes     Ne     Ne     0     	      20.18         0	       0     1     1     0     0     relative     0
Ni_       yes     Ni     Ni     0     	      58.693        0          0     1     1     0     0     relative     0
No_       yes     No     No     0     	      259           0          0     1     1     0     0     relative     0
Np_       yes     Np     Np     0     	      237           0          0     1     1     0     0     relative     0
O_     	  yes     O      O      0     	      15.999        0          0     1     1     0     0     relative     0
Os_       yes     Os     Os     0     	      190.23        0          0     1     1     0     0     relative     0
P_     	  yes     P      P      0     	      30.974        0          0     1     1     0     0     relative     0
Pa_       yes     Pa     Pa     0     	      231.036       0          0     1     1     0     0     relative     0
Pb_       yes     Pb     Pb     0     	      207.2         0          0     1     1     0     0     relative     0
Pd_       yes     Pd     Pd     0     	      106.42        0          0     1     1     0     0     relative     0
Pm_       yes     Pm     Pm     0     	      145           0          0     1     1     0     0     relative     0
Po_       yes     Po     Po     0     	      210           0          0     1     1     0     0     relative     0
Pr_       yes     Pr     Pr     0     	      140.908       0          0     1     1     0     0     relative     0
Pt_       yes     Pt     Pt     0     	      195.078       0          0     1     1     0     0     relative     0
Pu_       yes     Pu     Pu     0     	      244           0          0     1     1     0     0     relative     0
Ra_       yes     Ra     Ra     0     	      226           0          0     1     1     0     0     relative     0
Rb_       yes     Rb     Rb     0     	      85.468        0          0     1     1     0     0     relative     0
Re_       yes     Re     Re     0     	      186.207       0          0     1     1     0     0     relative     0
Rf_       yes     Rf     Rf     0     	      261           0          0     1     1     0     0     relative     0
Rh_       yes     Rh     Rh     0     	      102.906       0          0     1     1     0     0     relative     0
Rn_       yes     Rn     Rn     0     	      222           0          0     1     1     0     0     relative     0
Ru_       yes     Ru     Ru     0     	      101.07        0          0     1     1     0     0     relative     0
S_     	  yes     S      S      0     	      32.066        0          0     1     1     0     0     relative     0
Sb_       yes     Sb     Sb     0     	      121.76        0          0     1     1     0     0     relative     0
Sc_       yes     Sc     Sc     0     	      44.956        0          0     1     1     0     0     relative     0
Se_       yes     Se     Se     0     	      78.96         0          0     1     1     0     0     relative     0
Sg_       yes     Sg     Sg     0     	      266           0          0     1     1     0     0     relative     0
Si_       yes     Si     Si     0     	      28.086        0          0     1     1     0     0     relative     0
Sm_       yes     Sm     Sm     0     	      150.36        0          0     1     1     0     0     relative     0
Sn_       yes     Sn     Sn     0     	      118.71        0          0     1     1     0     0     relative     0
Sr_       yes     Sr     Sr     0     	      87.62         0          0     1     1     0     0     relative     0
Ta_       yes     Ta     Ta     0     	      180.948       0          0     1     1     0     0     relative     0
Tb_       yes     Tb     Tb     0     	      158.925       0          0     1     1     0     0     relative     0
Tc_       yes     Tc     Tc     0     	      98            0          0     1     1     0     0     relative     0
Te_       yes     Te     Te     0     	      127.6         0          0     1     1     0     0     relative     0
Th_       yes     Th     Th     0     	      232.038       0          0     1     1     0     0     relative     0
Ti_       yes     Ti     Ti     0     	      47.867        0          0     1     1     0     0     relative     0
Tl_       yes     Tl     Tl     0     	      204.383       0          0     1     1     0     0     relative     0
Tm_       yes     Tm     Tm     0     	      168.934       0          0     1     1     0     0     relative     0
U_     	  yes     U      U      0     	      238.029       0          0     1     1     0     0     relative     0
V_     	  yes     V      V      0     	      50.942        0          0     1     1     0     0     relative     0
W_     	  yes     W      W      0     	      183.84        0          0     1     1     0     0     relative     0
Xe_       yes     Xe     Xe     0     	      131.29        0          0     1     1     0     0     relative     0
Y_     	  yes     Y      Y      0     	      88.906        0          0     1     1     0     0     relative     0
Yb_       yes     Yb     Yb     0     	      173.04        0 	       0     1     1     0     0     relative     0
Zn_       yes     Zn     Zn     0     	      65.39         0          0     1     1     0     0     relative     0
Zr_       yes     Zr     Zr     0     	      91.224        0          0     1     1     0     0     relative     0
CH4_sp3   yes     C  	 C      0     	      16.04246      0          0     1     1     0     0     relative     0
CH3_sp3	  yes	  C	 C	0     	      15.03452	    0	       0     1     1     0     0     relative	  0 
CH2_sp3	  yes	  C	 C	0     	      14.02658	    0	       0     1     1     0     0     relative	  0
CH_sp3	  yes	  C	 C	0     	      13.01864	    0	       0     1     1     0     0     relative     0
C_sp3	  yes	  C	 C	0     	      12.0	    0	       0     1     1     0     0     relative     0
H_h2	  yes	  H	 H	0      	      1.00794   0.468 	       0     1     1     0     0     relative	  0
H_com	  no      H      H	0      	      0.0      -0.936 	       0     1     1     0     0     relative	  0
C_co2	  yes	  C  	 C	0     	      12.0      0.70   	       0     1     1     0     0     relative	  0
O_co2	  yes	  O	 O      0     	      15.9994  -0.35  	       0     1     1     0     0     relative	  0
N_n2       yes     N     N     0           14.00674   -0.482         0.0          1.0   0.7   0     0     relative     0
N_com      no      N     N     0           0.0         0.964         0.0          1.0   0.7   0     0     relative     0
Ow        yes     O    	 O      0     	      15.9994   0.0          0.0     1.0   0.5   2     0     relative     0
Hw        yes     H    	 H      0      	      1.008     0.52         0.0     1.0   0.32  1     0     relative     0
M         no      M    	 -      0      	      0.0      -1.04         0.0     1.0   1.00  1     0     relative     0
CH_benz   yes     C      C      0             13.01864      0          0     1     1     0     0     relative     0
EFF_C2H5  yes     C      C      0             29.00000      0          0     1     1     0     0     relative     0
EFF_C2H4  yes     C      C      0             28.00000      0          0     1     1     0     0     relative     0
CH3_sp3_HS yes     C      C      0             15.03452      0          0     1     1     0     0     relative     0
CH3_sp3_UA2   yes     C      C      0             15.03452      0          0     1     1     0     0     relative     0
