# Supplementary material for: Computational investigation of hysteresis and phase equilibria of n-alkanes in a metal-organic framework with both micropores and mesopores
Source: Commun Chem. 2023 May 8;6:90. doi: 10.1038/s42004-023-00889-3 (PMC10167368; doi:10.1038/s42004-023-00889-3)
Supplement: Supplementary file 5 — Supplementary Data 2 [file 42004_2023_889_MOESM5_ESM.zip › NVT-Widom/simulation.input]

SimulationType                MonteCarlo
NumberOfCycles                1000000
NumberOfEquilibrationCycles   20000
NumberOfInitializationCycles  20000
PrintEvery                    1000
RestartFile                   no
ContinueAfterCrash no
WriteBinaryRestartFileEvery 1000

RemoveAtomNumberCodeFromLabel yes
ChargeMethod None

Forcefield                    UFF
Cutoff                        12.8

Framework 0
FrameworkName 667
UnitCells 1 1 1
ExternalTemperature 185.986

Movies yes
WriteMoviesEvery 100000
LMPData yes

NumberOfGrids 1
GridTypes CH4_sp3
SpacingVDWGrid 0.1
UseTabularGrid yes

Component 0 MoleculeName             methane
            MoleculeDefinition       TraPPE
            TranslationProbability         1.0
            ReinsertionProbability         1.0
            WidomProbability         2.0
            CreateNumberOfMolecules  10
