# Supplementary material for: Computational investigation of hysteresis and phase equilibria of n-alkanes in a metal-organic framework with both micropores and mesopores
Source: Commun Chem. 2023 May 8;6:90. doi: 10.1038/s42004-023-00889-3 (PMC10167368; doi:10.1038/s42004-023-00889-3)
Supplement: Supplementary file 6 — Supplementary Data 3 [file 42004_2023_889_MOESM6_ESM.zip]

Archive with 7 entries (7 files):
- IRMOF-1-MDWidom/force_field.def
- IRMOF-1-MDWidom/force_field_mixing_rules.def
- IRMOF-1-MDWidom/framework.def
- IRMOF-1-MDWidom/IRMOF-1.cif
- IRMOF-1-MDWidom/methane.def
- IRMOF-1-MDWidom/pseudo_atoms.def
- IRMOF-1-MDWidom/simulation.input
