# Supplementary material for: Computational investigation of hysteresis and phase equilibria of n-alkanes in a metal-organic framework with both micropores and mesopores
Source: Commun Chem. 2023 May 8;6:90. doi: 10.1038/s42004-023-00889-3 (PMC10167368; doi:10.1038/s42004-023-00889-3)
Supplement: Supplementary file 6 — Supplementary Data 3 [file 42004_2023_889_MOESM6_ESM.zip › IRMOF-1-MDWidom/force_field_mixing_rules.def]

# general rule for shifted vs truncated
shifted
# general rule tailcorrections
no
# number of defined interactions
29
# type interaction
Zn1            LENNARD_JONES    0.42      2.7
O1             LENNARD_JONES    700.0     2.98
O2             LENNARD_JONES    70.5      3.11
C1             LENNARD_JONES    47.0      3.74
C2             LENNARD_JONES    47.86     3.47
C3             LENNARD_JONES    47.86     3.47
H1             LENNARD_JONES    7.65      2.85
He             LENNARD_JONES    10.9      2.64
CH4_sp3        LENNARD_JONES    158.5     3.72
CH3_sp3        LENNARD_JONES    108.0     3.76
CH2_sp3        LENNARD_JONES    56.0      3.96
CH_sp3         LENNARD_JONES    17.0      4.67
C_sp3          LENNARD_JONES     0.8      6.38
H_com          LENNARD_JONES    36.7      2.958
O_co2          LENNARD_JONES    79.0      3.05
C_co2          LENNARD_JONES    27.0      2.80
C_benz         LENNARD_JONES    30.70     3.60
H_benz         LENNARD_JONES    25.45     2.36
N_n2           LENNARD_JONES    36.0      3.31
Ow             LENNARD_JONES    89.633    3.097
N_dmf          LENNARD_JONES    80.0      3.2
Co_dmf         LENNARD_JONES    50.0      3.7
Cm_dmf         LENNARD_JONES    80.0      3.8
O_dmf          LENNARD_JONES    100.0     2.96
H_dmf          LENNARD_JONES    8.0       2.2
Ar             LENNARD_JONES    119.8     3.34
Kr             LENNARD_JONES    166.4     3.636
Xe             LENNARD_JONES    221.0     4.1
Ar_            LENNARD_JONES    93.08    3.45
# general mixing rule for Lennard-Jones
Lorentz-Berthelot
