# Supplementary material for: Computational investigation of hysteresis and phase equilibria of n-alkanes in a metal-organic framework with both micropores and mesopores
Source: Commun Chem. 2023 May 8;6:90. doi: 10.1038/s42004-023-00889-3 (PMC10167368; doi:10.1038/s42004-023-00889-3)
Supplement: Supplementary file 6 — Supplementary Data 3 [file 42004_2023_889_MOESM6_ESM.zip › IRMOF-1-MDWidom/framework.def]

#CoreShells bond  BondDipoles UreyBradley bend  inv  tors improper-torsion bond/bond bond/bend bend/bend stretch/torsion bend/torsion
          0    5            0           0    7    0     8                3         0         0         0               0            0
#bond stretch atom n1-n2, equilibrium distance, bondforce-constant
C3 H1  HARMONIC_BOND  366001.13136396  0.95
C3 C3  HARMONIC_BOND  483413.91047488  1.36
C2 C3  HARMONIC_BOND  483413.91047488  1.36
C1 C2  HARMONIC_BOND  353750.919316375 1.42
O2 C1  HARMONIC_BOND  543840.64928424  1.25
#bond bending atom n1-n2-n3, equilibrium angle, bondforce-constant
C1 C2 C3 HARMONIC_BEND 34926.5543205787 120.0
C2 C3 H1 HARMONIC_BEND 37263.15559911 120.0
C3 C3 H1 HARMONIC_BEND 37263.15559911 120.0
C3 C2 C3 HARMONIC_BEND 90640.10821404 120.0
C3 C3 C2 HARMONIC_BEND 90640.10821404 120.0
O2 C1 O2 HARMONIC_BEND 135960.162321060 130.0
O2 C1 C2 HARMONIC_BEND 54882.4848123699 115.0
#torsion atom n1-n2-n3-n4,
O2 C1 C2  C3  TRAPPE_DIHEDRAL      0.0   0.0   1258.890391861  0.0
C1 C2 C3  H1  TRAPPE_DIHEDRAL      0.0   0.0   1510.668470234  0.0
C1 C2 C3  C3  TRAPPE_DIHEDRAL      0.0   0.0   1510.668470234  0.0
H1 C3 C3  H1  TRAPPE_DIHEDRAL      0.0   0.0   1510.668470234  0.0
C2 C3 C3  H1  TRAPPE_DIHEDRAL      0.0   0.0   1510.668470234  0.0
C2 C3 C3  C2  TRAPPE_DIHEDRAL      0.0   0.0   1510.668470234  0.0
H1 C3 C2  C3  TRAPPE_DIHEDRAL      0.0   0.0   1510.668470234  0.0
C3 C2 C3  C3  TRAPPE_DIHEDRAL      0.0   0.0   1510.668470234  0.0
#improper torsion atom n1-n2-n3-n4,
C2 C1 O2  O2  TRAPPE_IMPROPER_DIHEDRAL 0.0 0.0   5035.561567446  0.0
C3 C2 C3  C1  TRAPPE_IMPROPER_DIHEDRAL 0.0 0.0   5035.561567446  0.0
C2 C3 C3  H1  TRAPPE_IMPROPER_DIHEDRAL 0.0 0.0   186.3157779955  0.0
