# Supplementary material for: Computational investigation of hysteresis and phase equilibria of n-alkanes in a metal-organic framework with both micropores and mesopores
Source: Commun Chem. 2023 May 8;6:90. doi: 10.1038/s42004-023-00889-3 (PMC10167368; doi:10.1038/s42004-023-00889-3)
Supplement: Supplementary file 6 — Supplementary Data 3 [file 42004_2023_889_MOESM6_ESM.zip › IRMOF-1-MDWidom/methane.def]

# critical constants: Temperature [T], Pressure [Pa], and Acentric factor [-]
190.564
4599200.0
0.01142
# Number Of Atoms
1
# Number Of Groups
1
# Alkane-group
flexible
# number of atoms
1
# atomic positions
0 CH4_sp3
# Chiral centers Bond  BondDipoles Bend  UrayBradley InvBend  Torsion Imp. Torsion Bond/Bond Bond/Bend Bend/Bend Bond/Torsion Bend/Torsion IntraVDW Intra ch-ch Intra ch-bd Intra bd-bd
               0    0            0    0            0       0        0            0         0         0         0            0            0        0           0           0           0
# Number of config moves
0
