# Supplementary material for: Computational investigation of hysteresis and phase equilibria of n-alkanes in a metal-organic framework with both micropores and mesopores
Source: Commun Chem. 2023 May 8;6:90. doi: 10.1038/s42004-023-00889-3 (PMC10167368; doi:10.1038/s42004-023-00889-3)
Supplement: Supplementary file 6 — Supplementary Data 3 [file 42004_2023_889_MOESM6_ESM.zip › IRMOF-1-MDWidom/pseudo_atoms.def]

#number of pseudo atoms
39
#type      print   as    chem  oxidation   mass        charge   polarization B-factor radii  connectivity anisotropic anisotropic-type   tinker-type
He         yes     He    He    0           4.002602    0.0      0.0          1.0      1.0    0            0           relative           0
Zn1        yes     Zn    Zn    0           65.37       1.275    0.0          1.0      1.6    0            0           relative           0
O1         yes     O     O     0           15.9994    -1.5      0.0          1.0      0.68   2            0           relative           0
O2         yes     O     O     0           15.9994    -0.6      0.0          1.0      0.68   2            0           relative           0
C1         yes     C     C     0           12.0107     0.475    0.0          1.0      0.720  0            0           relative           0
C2         yes     C     C     0           12.0107     0.125    0.0          1.0      0.720  0            0           relative           0
C3         yes     C     C     0           12.0107    -0.15     0.0          1.0      0.720  0            0           relative           0
H1         yes     H     H     0           1.00794     0.15     0.0          1.0      0.320  0            0           relative           0
CH4_sp3    yes     C     C     0           16.04246    0.0      0.0          1.0      1.00   0            0           relative           0
CH3_sp3    yes     C     C     0           15.03452    0.0      0.0          1.0      1.00   0            0           relative           0
CH2_sp3    yes     C     C     0           14.02658    0.0      0.0          1.0      1.00   0            0           relative           0
CH_sp3     yes     C     C     0           13.01864    0.0      0.0          1.0      1.00   0            0           relative           0
C_sp3      yes     C     C     0           12.0        0.0      0.0          1.0      1.00   0            0           relative           0
H_h2       yes     H     H     0           1.00794     0.468    0.0          1.0      0.7    0            0           relative           0
H_com      no      H     H     0           0.0        -0.936    0.0          1.0      0.7    0            0           relative           0
C_co2      yes     C     C     0           12.0        0.70     0.0          1.0      0.720  0            0           relative           0
O_co2      yes     O     O     0           15.9994    -0.35     0.0          1.0      0.68   0            0           relative           0
O_o2       yes     O     O     0           15.9994    -0.112    0.0          1.0      0.7    0            0           relative           0
O_com      no      O     -     0           0.0         0.224    0.0          1.0      0.7    0            0           relative           0
N_n2       yes     N     N     0           14.00674   -0.4048   0.0          1.0      0.7    0            0           relative           0
N_com      no      N     -     0           0.0         0.8096   0.0          1.0      0.7    0            0           relative           0
Ar         yes     Ar    Ar    0           39.948      0.0      0.0          1.0      0.7    0            0           relative           0
Ow         yes     O     O     0           15.9994     0.0      0.0          1.0      0.5    2            0           relative           0
Hw         yes     H     H     0           1.00794     0.241    0.0          1.0      1.00   1            0           relative           0
Hw         yes     H     H     0           1.00794     0.241    0.0          1.0      1.00   1            0           relative           0
Lw         no      L     H     0           0.0        -0.241    0.0          1.0      1.00   1            0           relative           0
Lw         no      L     H     0           0.0        -0.241    0.0          1.0      1.00   1            0           relative           0
C_benz     yes     C     C     0           12.0       -0.095    0.0          1.0      0.70   0            0           relative           0
H_benz     yes     H     H     0           1.00794     0.095    0.0          1.0      0.320  0            0           relative           0
N_dmf      yes     N     N     0           14.00674   -0.57     0.0          1.0      0.50   0            0           relative           0
Co_dmf     yes     C     C     0           12.0        0.45     0.0          1.0      0.52   0            0           relative           0
Cm_dmf     yes     C     C     0           12.0        0.28     0.0          1.0      0.52   0            0           relative           0
O_dmf      yes     O     O     0           15.9994    -0.50     0.0          1.0      0.78   0            0           relative           0
H_dmf      yes     H     H     0           1.00794     0.06     0.0          1.0      0.22   0            0           relative           0
Na         yes     Na    Na    0           22.98977    1.0      0.0          1.0      1.00   0            0           relative           0
Cl         yes     Cl    Cl    0           22.98977   -1.0      0.0          1.0      1.00   0            0           relative           0
Kr         yes     Kr    Kr    0           83.798      0.0      0.0          1.0      1.00   0            0           relative           0
Xe         yes     Xe    Xe    0           131.293     0.0      0.0          1.0      1.00   0            0           relative           0
Ar_         yes     Ar    Ar    0           39.948      0.0      0.0          1.0      0.7    0            0           relative           0
