# Supplementary material for: Computational investigation of hysteresis and phase equilibria of n-alkanes in a metal-organic framework with both micropores and mesopores
Source: Commun Chem. 2023 May 8;6:90. doi: 10.1038/s42004-023-00889-3 (PMC10167368; doi:10.1038/s42004-023-00889-3)
Supplement: Supplementary file 6 — Supplementary Data 3 [file 42004_2023_889_MOESM6_ESM.zip › IRMOF-1-MDWidom/simulation.input]

SimulationType                MolecularDynamics
NumberOfCycles                1500000
NumberOfEquilibrationCycles   10000
NumberOfInitializationCycles  10000
PrintEvery                    1000
RestartFile                   no
ContinueAfterCrash yes
WriteBinaryRestartFileEvery 1000

#RemoveAtomNumberCodeFromLabel yes

ChargeMethod Ewald
Ensemble    NVT
TimeStep    0.002

Forcefield                    Dubbeldam2007FlexibleIRMOF-1
Cutoff                        12.8

Framework 0
FrameworkName IRMOF-1
UnitCells 1 1 1
ExternalTemperature 111.58

NumberOfWidomEach            200

FlexibleFramework yes
FrameworkDefinitions Dubbeldam2007FlexibleIRMOF-1

Movies yes
WriteMoviesEvery 30000
LMPData yes

Component 0 MoleculeName             methane
            MoleculeDefinition       TraPPE
            TranslationProbability         1.0
            ReinsertionProbability         1.0
            WidomProbability         1.0
            CreateNumberOfMolecules  90
